# Supplementary material for: Genome-wide piggyBac transposon mediated screening reveals genes related to reprogramming
Source: Protein Cell. 2016 Oct 19;8(2):134–9. doi: 10.1007/s13238-016-0332-z (PMC5291772; doi:10.1007/s13238-016-0332-z)
Supplement: Supplementary file 2 — Supplementary material 2 (XLS 58 kb) [file 13238_2016_332_MOESM2_ESM.xls]

## Sheet: Sheet1
Table S1. Genes identified in clonal method.
Gene	RefSeq	Description
9330111N05Rik	NR_015587.1	Mus musculus RIKEN cDNA 9330111N05 gene (9330111N05Rik), non-coding RNA
9630033F20Rik	NM_177003.5	Mus musculus RIKEN cDNA 9630033F20 gene (9630033F20Rik), mRNA.
Acaa1a	NM_130864.3	Mus musculus acetyl-Coenzyme A acyltransferase 1A (Acaa1a), nuclear gene encoding mitochondrial protein, mRNA
Ahdc1	NM_146155.3	Mus musculus AT hook, DNA binding motif, containing 1 (Ahdc1), mRNA
AI427809	NR_033139.1	Mus musculus expressed sequence AI427809 (AI427809), transcript variant 1, non-coding RNA
Akap9	NM_194462.2	Mus musculus A kinase (PRKA) anchor protein (yotiao) 9 (Akap9), mRNA
Amigo2	NM_178114.4	Mus musculus adhesion molecule with Ig like domain 2 (Amigo2), transcript variant 1, mRNA.
Ankar	NM_176980.4	Mus musculus ankyrin and armadillo repeat containing (Ankar), mRNA
Aoc3	NM_009675.2	Mus musculus amine oxidase, copper containing 3 (Aoc3), mRNA.
Apbb2	NM_009686.1	Mus musculus amyloid beta (A4) precursor protein-binding, family B, member 2 (Apbb2), mRNA.
Arid1b	NM_001085355.1	Mus musculus AT rich interactive domain 1B (SWI-like) (Arid1b), mRNA.
Banp	NM_001110100.1	Mus musculus BTG3 associated nuclear protein (Banp), transcript variant 1, mRNA
Bcl2a1d	NM_007536.2	Mus musculus B-cell leukemia/lymphoma 2 related protein A1d (Bcl2a1d), mRNA.
Brwd1	NM_145125.3	Mus musculus bromodomain and WD repeat domain containing 1 (Brwd1), transcript variant 1, mRNA.
Card9	NM_001037747.1	Mus musculus caspase recruitment domain family, member 9 (Card9), mRNA.
Cbln4	NM_175631.3	Mus musculus cerebellin 4 precursor protein (Cbln4), mRNA
Cdc37	NM_016742.4	Mus musculus cell division cycle 37 homolog (S. cerevisiae) (Cdc37), mRNA.
Cdon	NM_021339.2	Mus musculus cell adhesion molecule-related/down-regulated by oncogenes (Cdon), mRNA
Cobl	NM_172496.3	Mus musculus cordon-bleu (Cobl), mRNA
Col14a1	NM_181277.3	Mus musculus collagen, type XIV, alpha 1 (Col14a1), mRNA
Ctdspl2	NM_212450.3	Mus musculus CTD (carboxy-terminal domain, RNA polymerase II, polypeptide A) small phosphatase like 2 (Ctdspl2), mRNA.
Ctnnd1	NM_001085449.1	Mus musculus catenin (cadherin associated protein), delta 1 (Ctnnd1), transcript variant 4, mRNA
Dclk1	NM_001111052.1	Mus musculus doublecortin-like kinase 1 (Dclk1), transcript variant 3, mRNA
Dhrs13	NM_183286.2	Mus musculus dehydrogenase/reductase (SDR family) member 13 (Dhrs13), mRNA
Dip2c	NM_001081426.1	Mus musculus DIP2 disco-interacting protein 2 homolog C (Drosophila) (Dip2c), mRNA.
Dtwd1	NM_026981.2	Mus musculus DTW domain containing 1 (Dtwd1), mRNA
Elk3	NM_013508.2	Mus musculus ELK3, member of ETS oncogene family (Elk3), transcript variant 1, mRNA.
Exoc6b	NM_177077.2	Mus musculus exocyst complex component 6B (Exoc6b), mRNA.
Fam113b	NM_172293.4	Mus musculus family with sequence similarity 113, member B (Fam113b), mRNA.
Fam59a	NM_001033445.2	Mus musculus family with sequence similarity 59, member A (Fam59a), mRNA
Fbxo33	NM_001033156.4	Mus musculus F-box protein 33 (Fbxo33), mRNA
Foxf2	NM_010225.2	Mus musculus forkhead box F2 (Foxf2), mRNA
Foxred1	NM_172291.1	Mus musculus FAD-dependent oxidoreductase domain containing 1 (Foxred1), nuclear gene encoding mitochondrial protein, mRNA
Fundc1	NM_028058.3	Mus musculus FUN14 domain containing 1 (Fundc1), mRNA.
Fzd5	NM_022721.3	Mus musculus frizzled homolog 5 (Drosophila) (Fzd5), transcript variant 1, mRNA.
Gatad1	NM_026033.2	Mus musculus GATA zinc finger domain containing 1 (Gatad1), mRNA.
Gm16387	NM_001024727.3	Mus musculus predicted gene 16387 (Gm16387), mRNA.
Gm2382	NM_001128601.1	Mus musculus predicted gene 2382 (Gm2382), mRNA
Gm2694	NR_033430.1	Mus musculus predicted gene 2694 (Gm2694), non-coding RNA
Gm4951	NM_001033767.3	Mus musculus predicted gene 4951 (Gm4951), mRNA
Grid2	NM_008167.2	Mus musculus glutamate receptor, ionotropic, delta 2 (Grid2), mRNA
Hmg20a	NM_025812.2	Mus musculus high mobility group 20A (Hmg20a), mRNA
Hmgn1	NM_008251.3	Mus musculus high mobility group nucleosomal binding domain 1 (Hmgn1), mRNA.
Igfbp2	NM_008342.2	Mus musculus insulin-like growth factor binding protein 2 (Igfbp2), mRNA
Ins1	NM_008386.3	Mus musculus insulin I (Ins1), mRNA.
Itga2	NM_008396.2	Mus musculus integrin alpha 2 (Itga2), mRNA.
Itsn2	NM_001198968.1	Mus musculus intersectin 2 (Itsn2), transcript variant 1, mRNA.
Kalrn	NM_177357.3	Mus musculus kalirin, RhoGEF kinase (Kalrn), transcript variant 1, mRNA.
Kank4	NM_172872.3	Mus musculus KN motif and ankyrin repeat domains 4 (Kank4), mRNA.
Kdr	NM_010612.2	Mus musculus kinase insert domain protein receptor (Kdr), mRNA
Kif18a	NM_139303.1	Mus musculus kinesin family member 18A (Kif18a), mRNA.
Klf12	NM_010636.3	Mus musculus Kruppel-like factor 12 (Klf12), mRNA
Klf5	NM_009769.4	Mus musculus Kruppel-like factor 5 (Klf5), mRNA
Lipc	NM_008280.2	Mus musculus lipase, hepatic (Lipc), mRNA
Lsamp	NM_175548.3	Mus musculus limbic system-associated membrane protein (Lsamp), mRNA
Lta4h	NM_008517.2	Mus musculus leukotriene A4 hydrolase (Lta4h), mRNA.
Mageb3	NM_008545.2	Mus musculus melanoma antigen, family B, 3 (Mageb3), mRNA.
Mageb5	NM_028847.1	Mus musculus melanoma antigen, family B, 5 (Mageb5), mRNA.
Mbd2	NM_010773.2	Mus musculus methyl-CpG binding domain protein 2 (Mbd2), mRNA.
Mett5d1	NM_029790.3	Mus musculus methyltransferase 5 domain containing 1 (Mett5d1), mRNA.
Mgst3	NM_025569.1	Mus musculus microsomal glutathione S-transferase 3 (Mgst3), mRNA.
Mir216a	NR_029797.1	Mus musculus microRNA 216a (Mir216a), microRNA.
Mir216b	NR_030419.1	Mus musculus microRNA 216b (Mir216b), microRNA.
Mir217	NR_029828.1	Mus musculus microRNA 217 (Mir217), microRNA.
Mmp17	NM_011846.4	Mus musculus matrix metallopeptidase 17 (Mmp17), mRNA
Mms22l	NM_199467.2	Mus musculus MMS22-like, DNA repair protein (Mms22l), mRNA.
Mocs2	NM_001113374.1	Mus musculus molybdenum cofactor synthesis 2 (Mocs2), transcript variant 2, mRNA.
Mycbp2	NM_207215.2	Mus musculus MYC binding protein 2 (Mycbp2), mRNA
Myd88	NM_010851.2	Mus musculus myeloid differentiation primary response gene 88 (Myd88), mRNA
Myo10	NM_019472.2	Mus musculus myosin X (Myo10), mRNA.
Nbea	NM_030595.1	Mus musculus neurobeachin (Nbea), mRNA.
Ndufv3	NM_001083891.1	Mus musculus NADH dehydrogenase (ubiquinone) flavoprotein 3 (Ndufv3), nuclear gene encoding mitochondrial protein, transcript variant 2, mRNA
Nfia	NM_010905.3	Mus musculus nuclear factor I/A (Nfia), transcript variant 2, mRNA
Nfia	NM_001122952.1	Mus musculus nuclear factor I/A (Nfia), transcript variant 1, mRNA
Nkx2-4	NM_023504.1	Mus musculus NK2 transcription factor related, locus 4 (Drosophila) (Nkx2-4), mRNA
Nlgn1	NM_138666.3	Mus musculus neuroligin 1 (Nlgn1), transcript variant 1, mRNA.
Nr6a1	NM_010264.4	Mus musculus nuclear receptor subfamily 6, group A, member 1 (Nr6a1), transcript variant 1, mRNA
Odf4	NM_145746.2	Mus musculus outer dense fiber of sperm tails 4 (Odf4), mRNA
Otud3	NM_028453.1	Mus musculus OTU domain containing 3 (Otud3), mRNA.
Pde1a	NM_001159582	Mus musculus phosphodiesterase 1A, calmodulin-dependent (Pde1a),transcript variant 1, mRNA
Pde4a	NM_183408.3	Mus musculus phosphodiesterase 4A, cAMP specific (Pde4a), transcript variant 5, mRNA.
Pde7b	NM_013875.5	Mus musculus phosphodiesterase 7B (Pde7b), mRNA
Pgs1	NM_133757.2	Mus musculus phosphatidylglycerophosphate synthase 1 (Pgs1), mRNA.
Pign	NM_013784.2	Mus musculus phosphatidylinositol glycan anchor biosynthesis, class N (Pign), mRNA
Ppfia2	NM_177373.3	Mus musculus protein tyrosine phosphatase, receptor type, f polypeptide (PTPRF), interacting protein (liprin), alpha 2 (Ppfia2), mRNA.
Ppp1r3b	NM_177741.3	Mus musculus protein phosphatase 1, regulatory (inhibitor) subunit 3B (Ppp1r3b), mRNA.
Prickle1	NM_001033217.4	Mus musculus prickle homolog 1 (Drosophila) (Prickle1), mRNA
Rab17	NM_008998.4	Mus musculus RAB17, member RAS oncogene family (Rab17), transcript variant 1, mRNA
Rab31	NM_133685.2	Mus musculus RAB31, member RAS oncogene family (Rab31), mRNA
Ranbp6	NM_177721.4	Mus musculus RAN binding protein 6 (Ranbp6), mRNA.
Rhobtb1	NM_001081347.1	Mus musculus Rho-related BTB domain containing 1 (Rhobtb1), mRNA.
Runx2	NM_001145920.1	Mus musculus runt related transcription factor 2 (Runx2), transcript variant 2, mRNA
Samd4	NM_028966.3	Mus musculus sterile alpha motif domain containing 4 (Samd4), transcript variant 2, mRNA.
Sap30	NM_021788.2	Mus musculus sin3 associated polypeptide (Sap30), mRNA.
Satb1	NM_001163630.1	Mus musculus special AT-rich sequence binding protein 1 (Satb1), transcript variant 1, mRNA
Sema6d	NM_199238.2	Mus musculus sema domain, transmembrane domain (TM), and cytoplasmic domain, (semaphorin) 6D (Sema6d), transcript variant 2, mRNA.
Sfswap	NM_172276.3	Mus musculus splicing factor, suppressor of white-apricot homolog (Drosophila) (Sfswap), mRNA.
Sipa1l1	NM_001167983.1	Mus musculus signal-induced proliferation-associated 1 like 1 (Sipa1l1), transcript variant 2, mRNA
Slc14a1	NM_001171011.1	Mus musculus solute carrier family 14 (urea transporter), member 1 (Slc14a1), transcript variant 3, mRNA.
Slc14a2	NM_207651.3	Mus musculus solute carrier family 14 (urea transporter), member 2 (Slc14a2), transcript variant 1, mRNA
Slc35f3	NM_175434.3	Mus musculus solute carrier family 35, member F3 (Slc35f3), mRNA
Smarcad1	NM_007958.1	Mus musculus SWI/SNF-related, matrix-associated actin-dependent regulator of chromatin, subfamily a, containing DEAD/H box 1 (Smarcad1), mRNA
Sox2	NM_011443.3	Mus musculus SRY-box containing gene 2 (Sox2), mRNA
Sstr1	NM_009216.3	Mus musculus somatostatin receptor 1 (Sstr1), mRNA
Stard7	NM_139308.2	Mus musculus START domain containing 7 (Stard7), mRNA
Stk17b	NM_133810.3	Mus musculus serine/threonine kinase 17b (apoptosis-inducing) (Stk17b), mRNA.
Stx4a	NM_009294.3	Mus musculus syntaxin 4A (placental) (Stx4a), mRNA.
Tcn2	NM_001130459.1	Mus musculus transcobalamin 2 (Tcn2), transcript variant 3, mRNA
Tnfaip8	NM_001177760.1	Mus musculus tumor necrosis factor, alpha-induced protein 8 (Tnfaip8), transcript variant 3, mRNA.
Tnfsf11	NM_011613.3	Mus musculus tumor necrosis factor (ligand) superfamily, member 11 (Tnfsf11), mRNA.
Tnpo3	NM_177296.4	Mus musculus transportin 3 (Tnpo3), mRNA
Trak2	NM_172406.3	Mus musculus trafficking protein, kinesin binding 2 (Trak2), mRNA
Trerf1	NM_001097623.1	Mus musculus transcriptional regulating factor 1 (Trerf1), transcript variant 1, mRNA.
Trib2	NM_144551.5	Mus musculus tribbles homolog 2 (Drosophila) (Trib2), mRNA.
Trim36	NM_178872.4	Mus musculus tripartite motif-containing 36 (Trim36), transcript variant 1, mRNA
Trim39	NM_024468.2	Mus musculus tripartite motif-containing 39 (Trim39), transcript variant 1, mRNA.
Trpc4ap	NM_019828.2	Mus musculus transient receptor potential cation channel, subfamily C, member 4 associated protein (Trpc4ap), transcript variant 2, mRNA.
Veph1	NM_145820.2	Mus musculus ventricular zone expressed PH domain homolog 1 (zebrafish) (Veph1), transcript variant Veph-A, mRNA
Vmac	NM_001166474.1	Mus musculus vimentin-type intermediate filament associated coiled-coil protein (Vmac), transcript variant 2, mRNA
Wdr18	NM_175450.4	Mus musculus WD repeat domain 18 (Wdr18), mRNA.
Wdr38	NM_029687.3	Mus musculus WD repeat domain 38 (Wdr38), mRNA.
Wisp1	NM_018865.2	Mus musculus WNT1 inducible signaling pathway protein 1 (Wisp1), mRNA.
Wwtr1	NM_001168281.1	Mus musculus WW domain containing transcription regulator 1 (Wwtr1), transcript variant 1, mRNA
Zdhhc1	NM_175160.3	Mus musculus zinc finger, DHHC domain containing 1 (Zdhhc1), mRNA
Zfp207	NM_011751.3	Mus musculus zinc finger protein 207 (Zfp207), transcript variant 4, mRNA.
Zfp36l2	NM_001001806.2	Mus musculus zinc finger protein 36, C3H type-like 2 (Zfp36l2), mRNA
Zfp618	NM_028326.1	Mus musculus zinc fingerprotein 618 (Zfp618), mRNA
Zfr	NM_011767.2	Mus musculus zinc finger RNA binding protein (Zfr), mRNA.
Abcb1a	NM_011076.2	Mus musculus ATP-binding cassette, sub-family B (MDR/TAP), member 1A (Abcb1a), mRNA
Add1	NM_001102444.1	Mus musculus adducin 1 (alpha) (Add1), transcript variant 3, mRNA
Apaf1	NM_001042558.1	Mus musculus apoptotic peptidase activating factor 1 (Apaf1), transcript variant 1, mRNA
Bcas3	NM_001166642.1	Mus musculus breast carcinoma amplified sequence 3 (Bcas3), transcript variant 2, mRNA
Bend3	NM_199028.2	Mus musculus BEN domain containing 3 (Bend3), mRNA
C1d	NM_020558.3l	Mus musculus C1D nuclear receptor co-repressor (C1d), mRNA
Cdh4	NM_009867.2	Mus musculus cadherin 4 (Cdh4), mRNA
Cnot2	NM_028082.2	Mus musculus CCR4-NOT transcription complex, subunit 2 (Cnot2), transcript variant 3, mRNA.
Ctnnd1	NM_001085449.1	Mus musculus catenin (cadherin associated protein), delta 1 (Ctnnd1), transcript variant 4, mRNA
Dcaf5	NM_177267.4	Mus musculus DDB1 and CUL4 associated factor 5 (Dcaf5), nuclear gene encoding mitochondrial protein, mRNA
Dclk2	NM_027539.5	Mus musculus doublecortin-like kinase 2 (Dclk2), transcript variant 2, mRNA
Dleu2	NR_028264.1	Mus musculus deleted in lymphocytic leukemia, 2 (Dleu2), non-coding RNA
Dlg2	NM_011807.2	Mus musculus discs, large homolog 2 (Drosophila) (Dlg2), mRNA
Dnajc10	NM_024181.2	Mus musculus DnaJ (Hsp40) homolog, subfamily C, member 10 (Dnajc10), mRNA
Ehd4	NM_133838.4l	Mus musculus EH-domain containing 4 (Ehd4), mRNA
Eif4a2	NM_013506.2	Mus musculus eukaryotic translation initiation factor 4A2 (Eif4a2), transcript variant 1, mRNA
En2	NM_010134.3l	Mus musculus engrailed 2 (En2), mRNA.
Erbb2ip	NM_021563.2	Mus musculus Erbb2 interacting protein (Erbb2ip), transcript variant 2, mRNA
Ermp1	NM_001081213.1l	Mus musculus endoplasmic reticulum metallopeptidase 1 (Ermp1), mRNA.
Exd1	NM_172857.2l	Mus musculus exonuclease 3'-5' domain containing 1 (Exd1), mRNA
Fam110b	NM_173426.2	Mus musculus family with sequence similarity 110, member B (Fam110b), mRNA
Fbn2	NM_010181.2	Mus musculus fibrillin 2 (Fbn2), mRNA
Fbxo36	NM_025386.3	Mus musculus F-box protein 36 (Fbxo36), mRNA
Fbxo42	NM_172518.3	Mus musculus F-box protein 42 (Fbxo42), mRNA
Fndc3a	NM_207636.2	Mus musculus fibronectin type III domain containing 3A (Fndc3a), mRNA.
Foxq1	NM_008239.4	Mus musculus forkhead box Q1 (Foxq1), mRNA
Gadd45gip1	NM_183358.4	Mus musculus growth arrest and DNA-damage-inducible, gamma interacting protein 1 (Gadd45gip1), mRNA
Gas2l1	NM_144560.3	Mus musculus growth arrest-specific 2 like 1 (Gas2l1), transcript variant beta, mRNA
Gcat	NM_013847.4	Mus musculus glycine C-acetyltransferase (2-amino-3-ketobutyrate-coenzyme A ligase) (Gcat), nuclear gene encoding mitochondrial protein, transcript variant 1, mRNA
Gtdc1	NM_172662.2l	Mus musculus glycosyltransferase-like domain containing 1 (Gtdc1), mRNA
Hmg20a	NM_025812.2l	Mus musculus high mobility group 20A (Hmg20a), mRNA
Hspa8	NM_031165.4l	Mus musculus heat shock protein 8 (Hspa8), mRNA
Hydin	NM_172916.2	Mus musculus hydrocephalus inducing (Hydin), mRNA
Ido2	NM_145949.2	Mus musculus indoleamine 2,3-dioxygenase 2 (Ido2), mRNA
Inpp4b	NM_001024617.2l	Mus musculus inositol polyphosphate-4-phosphatase, type II (Inpp4b), mRNA
Ipo5	NM_023579.4	Mus musculus importin 5 (Ipo5), mRNA
Jag1	NM_013822.4	Mus musculus jagged 1 (Jag1), mRNA
Kcnk13	NM_001164427.1	Mus musculus potassium channel, subfamily K, member 13 (Kcnk13), transcript variant 1, mRNA
Kcnmb4	NM_021452.1l	Mus musculus potassium large conductance calcium-activated channel, subfamily M, beta member 4 (Kcnmb4), mRNA.
Kcnrg	NM_206974.1l	Mus musculus potassium channel regulator (Kcnrg), transcript variant 2, mRNA
Klf1	NM_010635.2	Mus musculus Kruppel-like factor 1 (erythroid) (Klf1), mRNA
Lphn3	NM_198702.2l	Mus musculus latrophilin 3 (Lphn3), mRNA
Mast4	NM_175171.3	Mus musculus microtubule associated serine/threonine kinase family member 4 (Mast4), mRNA
Mettl11b	NM_001143956.1l	Mus musculus methyltransferase like 11B (Mettl11b), mRNA
Mir15a	NR_029733.1l	Mus musculus microRNA 15a (Mir15a), microRNA
Mir16-1	NR_029734.1l	Mus musculus microRNA 16-1 (Mir16-1), microRNA
Mir205	NR_029592.1	Mus musculus microRNA 205 (Mir205), microRNA
Mir218-1	NR_029798.1l	Mus musculus microRNA 218-1 (Mir218-1), microRNA
Mir682	NR_030451.1l	Mus musculus microRNA 682 (Mir682), microRNA
Mrpl44	NM_001081210.1l	Mus musculus mitochondrial ribosomal protein L44 (Mrpl44), nuclear gene encoding mitochondrial protein, mRNA.
Mrps30	NM_021556.3l	Mus musculus mitochondrial ribosomal protein S30 (Mrps30), nuclear gene encoding mitochondrial protein, mRNA
Mtus1	NM_001005863.2	Mus musculus mitochondrial tumor suppressor 1 (Mtus1), nuclear gene encoding mitochondrial protein, transcript variant 1, mRNA
Nek10	NM_001195229.1	Mus musculus NIMA (never in mitosis gene a)- related kinase 10 (Nek10), mRNA
Nr5a1	NM_139051.3	Mus musculus nuclear receptor subfamily 5, group A, member 1 (Nr5a1), mRNA
Nrxn1	NM_177284.2	Mus musculus neurexin I (Nrxn1), transcript variant 2, mRNA
Nuak2	NM_028778.4	Mus musculus NUAK family, SNF1-like kinase, 2 (Nuak2), transcript variant B, mRNA
Paip2	NM_026420.2l	Mus musculus polyadenylate-binding protein-interacting protein 2 (Paip2), mRNA
Papd7	NM_001169131.1	Mus musculus PAP associated domain containing 7 (Papd7), transcript variant 2, mRNA.
Pdzrn4	NM_001164594.1	Mus musculus PDZ domain containing RING finger 4 (Pdzrn4), transcript variant 2, mRNA
Plxna1	NM_008881.2	Mus musculus plexin A1 (Plxna1), mRNA
Rab30	NM_029494.2l	Mus musculus RAB30, member RAS oncogene family (Rab30), mRNA
Ripply3	NM_133229.2	Mus musculus ripply3 homolog (zebrafish) (Ripply3), mRNA
Rit1	NM_001163310.1	Mus musculus Ras-like without CAAX 1 (Rit1), transcript variant 2, mRNA
Rundc3b	NM_198620.1l	Mus musculus RUN domain containing 3B (Rundc3b), mRNA
Spnb2	NM_175836.2	Mus musculus spectrin beta 2 (Spnb2), transcript variant 1, mRNA
Tbx2	NM_009324	Mus musculus T-box 2 (Tbx2), mRNA
Tbx4	NM_011536	Mus musculus T-box 4 (Tbx4), transcript variant 1, mRNA
Tcf12	NM_011544.3	Mus musculus transcription factor 12 (Tcf12), mRNA
Tdp1	NM_028354.4	Mus musculus tyrosyl-DNA phosphodiesterase 1 (Tdp1), mRNA
Tes	NM_207176.3	Mus musculus testis derived transcript (Tes), mRNA
Trim2	NM_030706.2	Mus musculus tripartite motif-containing 2 (Trim2), mRNA
Trip12	XM_011238658	PREDICTED: Mus musculus thyroid hormone receptor interactor 12 (Trip12), transcript variant X5, mRNA
Tspan3	NM_181407.4	Mus musculus tetraspanin 3 (Tspan3), mRNA
Tspan6	NM_019656.3	Mus musculus tetraspanin 6 (Tspan6), mRNA
Ube2e2	NM_144839.1	Mus musculus ubiquitin-conjugating enzyme E2E 2 (UBC4/5 homolog, yeast) (Ube2e2), mRNA
Wdfy3	NM_172882.3	Mus musculus WD repeat and FYVE domain containing 3 (Wdfy3), mRNA
Wdr20b	NM_027614.1l	Mus musculus WD repeat domain 20b (Wdr20b), mRNA
Wdr41	NM_172590.2	Mus musculus WD repeat domain 41 (Wdr41), mRNA
Wdr92	NM_178909.4	Mus musculus WD repeat domain 92 (Wdr92), mRNA
Zeb2	NM_015753.3	Mus musculus zinc finger E-box binding homeobox 2 (Zeb2), transcript variant 2, mRNA.
Zfand3	NM_148926.2l	Mus musculus zinc finger, AN1-type domain 3 (Zfand3), mRNA
Zfp239	NM_008616.2	Mus musculus zinc finger protein 239 (Zfp239), transcript variant 2, mRNA
Zfp386	NM_001004066.2	Mus musculus zinc finger protein 386 (Kruppel-like) (Zfp386), transcript variant 1, mRNA
Zfp654	NM_028059.2	Mus musculus zinc finger protein 654 (Zfp654), mRNA
Zhx1	NM_009572.3	Mus musculus zinc fingers and homeoboxes 1 (Zhx1), transcript variant 1, mRNA
