# Supplementary material for: Genome-wide piggyBac transposon mediated screening reveals genes related to reprogramming
Source: Protein Cell. 2016 Oct 19;8(2):134–9. doi: 10.1007/s13238-016-0332-z (PMC5291772; doi:10.1007/s13238-016-0332-z)
Supplement: Supplementary file 3 — Supplementary material 3 (XLS 2178 kb) [file 13238_2016_332_MOESM3_ESM.xls]

## Sheet: Sheet1
Table S2. The ranking list of ~ 12,000 genes based on pFind1 insertion frequency.
	Insert Frequency	RefSeq	Genes
1	134	NM_019573	Wwox
2	133	NM_008334	Ifna7
3	133	NM_001161609	Gm13285
4	133	NM_001161609	Gm13285
5	133	NM_001161609	Gm13285
6	133	NM_001085533	Gm13275
7	133	NM_001161609	Gm13285
8	133	NM_001085533	Gm13275
9	133	NM_001161609	Gm13285
10	133	NM_001161609	Gm13285
11	133	NM_001161609	Gm13285
12	133	NM_001161610	Gm13287
13	133	NM_001161610	Gm13287
14	133	NM_008333	Ifna11
15	133	NM_010504	Ifna4
16	133	NM_001085532	Gm13276
17	133	NM_001243165	Gm13289
18	133	NM_001098841	Gm13278
19	133	NM_001243165	Gm13289
20	133	NM_001243166	Gm13279
21	133	NM_001243166	Gm13279
22	133	NM_001098840	Gm13277
23	133	NM_001243167	Gm13288
24	133	NM_206871	Ifna6
25	133	NM_010502	Ifna1
26	133	NM_001098841	Gm13278
27	133	NM_001161609	Gm13285
28	133	NM_001243155	Gm13290
29	133	NM_010505	Ifna5
30	133	NM_197889	Ifnz
31	133	NM_001243155	Gm13290
32	133	NM_001243155	Gm13290
33	133	NM_001243165	Gm13289
34	133	NM_001161609	Gm13285
35	133	NM_001161608	Gm13272
36	133	NM_001161609	Gm13285
37	132	NM_177348	Ifne
38	129	NM_001085531	Gm13283
39	129	NM_001085528	Gm13271
40	129	NM_172871	Klhl9
41	129	NM_001243150	Gm13286
42	128	NM_010503	Ifna2
43	128	NM_206867	Ifna16
44	128	NM_008336	Ifnab
45	117	NM_001304544	Pakap
46	98	NR_039557	Mir5098
47	98	NM_009421	Traf1
48	98	NR_039557	Mir5098
49	98	NR_039557	Mir5098
50	98	NR_039557	Mir5098
51	98	NM_030021	Cutal
52	98	NR_039557	Mir5098
53	98	NM_080554	Psmd5
54	98	NM_001308024	Cutal
55	98	NM_010406	Hc
56	98	NM_028716	Phf19
57	91	NM_177267	Dcaf5
58	91	NM_011840	Map2k5
59	90	NM_001035533	Akap2
60	90	NM_009649	Akap2
61	90	NM_001035532	Akap2
62	89	NM_025463	1810009A15Rik
63	89	NM_001286103	Lbhd1
64	89	NM_176843	Ints5
65	89	NM_028658	Ppp1r21
66	89	NR_104416	1810009A15Rik
67	89	NM_008750	Nxn
68	88	NM_181415	Atrnl1
69	88	NM_001293621	Ganab
70	88	NM_008060	Ganab
71	87	NM_009073	Rom1
72	87	NM_010213	Fhl3
73	87	NM_024256	B3gat3
74	87	NM_026007	Eef1g
75	87	NR_030479	Mir697
76	87	NM_008385	Inpp5b
77	87	NM_029157	Sf3a3
78	87	NM_144872	Eml3
79	87	NR_030480	Mir698
80	87	NM_197993	Tut1
81	87	NM_011842	Mta2
82	86	NM_001145920	Runx2
83	86	NM_001271627	Runx2
84	86	NM_001271630	Runx2
85	86	NM_009643	Ahnak
86	86	NM_001146038	Runx2
87	86	NM_001286518	Ahnak
88	86	NM_009820	Runx2
89	86	NR_105786	Mir6367
90	86	NM_001039959	Ahnak
91	86	NM_001271631	Runx2
92	85	NM_008744	Ntn1
93	85	NM_025770	Atg10
94	84	NR_030454	Mir684-1
95	84	NR_027894	A930005H10Rik
96	84	NR_030454	Mir684-1
97	84	NR_030454	Mir684-1
98	84	NR_015487	A930005H10Rik
99	84	NM_030068	Iqch
100	84	NM_001311098	Iqch
101	84	NM_009950	Cradd
102	84	NR_030454	Mir684-1
103	84	NR_030454	Mir684-1
104	84	NR_030454	Mir684-1
105	84	NM_027193	Dph5
106	84	NR_030454	Mir684-1
107	84	NR_030454	Mir684-1
108	84	NR_027895	A930005H10Rik
109	84	NR_030454	Mir684-1
110	80	NM_178727	D630039A03Rik
111	80	NR_027968	1700020N01Rik
112	80	NM_027585	Cnbd2
113	79	NM_175386	Lhfp
114	78	NM_178652	Supt3
115	78	NM_016769	Smad3
116	76	NM_175164	Arhgap26
117	75	NM_013519	Foxc2
118	75	NM_008024	Foxl1
119	75	NM_010426	Foxf1
120	75	NM_001166482	Mthfsd
121	75	NM_172761	Mthfsd
122	75	NR_073425	Runx2
123	75	NM_011844	Mgll
124	75	NM_001291891	Adam19
125	75	NM_001291890	Adam19
126	75	NM_001166251	Mgll
127	75	NM_001166249	Mgll
128	75	NM_009616	Adam19
129	75	NM_001311209	Adam19
130	74	NM_019776	Snd1
131	74	NM_133798	Exd2
132	74	NM_001081421	Galnt16
133	74	NR_045490	2310002D06Rik
134	74	NM_001122953	Nfia
135	74	NM_001122952	Nfia
136	74	NM_010905	Nfia
137	74	NM_001004176	Maml3
138	74	NM_001085493	Ndufaf6
139	74	NM_028275	1700112E06Rik
140	73	NM_178612	Cnpy4
141	73	NM_011520	Sdc3
142	73	NR_130332	Mir669n
143	73	NM_172412	Gpc2
144	73	NM_153161	BC037034
145	73	NM_001081108	Lamtor4
146	73	NM_023214	Slc30a7
147	73	NM_001033416	Gal3st4
148	73	NM_027712	Dlgap1
149	73	NM_009315	Taf6
150	73	NM_001128180	Dlgap1
151	73	NM_001128181	Dlgap1
152	73	NM_177639	Dlgap1
153	73	NM_001013773	Nxpe5
154	73	NM_177878	Mblac1
155	73	NM_001159606	Pum1
156	73	NM_016964	Stag3
157	73	NM_001159603	Pum1
158	73	NM_001159604	Pum1
159	73	NR_045821	6330418K02Rik
160	73	NR_028565	Snord85
161	73	NM_021392	Ap4m1
162	73	NM_030722	Pum1
163	73	NM_001159605	Pum1
164	72	NR_037207	Mir1843a
165	72	NM_173384	Sox30
166	72	NR_028544	Scarna3b
167	72	NM_175460	Nmnat2
168	72	NR_106177	Mir8100
169	71	NM_008636	Mtf1
170	71	NM_001252584	Zmynd8
171	71	NM_001252585	Zmynd8
172	71	NM_001252587	Zmynd8
173	71	NM_001127262	Trp63
174	71	NM_001291158	Zmynd8
175	71	NM_027230	Zmynd8
176	71	NM_001281926	Zmynd8
177	71	NR_126474	Inpp5b
178	71	NM_001127264	Trp63
179	71	NM_025835	Pccb
180	71	NM_001161362	Ppp2r3a
181	71	NR_110432	Lincenc1
182	71	NR_110431	Lincenc1
183	71	NM_001311149	Pccb
184	71	NR_110430	Lincenc1
185	71	NM_001127260	Trp63
186	71	NM_001100451	Msl2
187	71	NM_011641	Trp63
188	71	NM_172144	Ppp2r3a
189	71	NM_001127259	Trp63
190	70	NR_030711	Mir22hg
191	70	NM_001004157	Scarf1
192	70	NM_001199283	Slc43a2
193	70	NM_001029938	Rilp
194	70	NM_001199284	Slc43a2
195	70	NR_039553	Mir3971
196	70	NM_173388	Slc43a2
197	70	NM_001291156	Tlcd2
198	70	NM_008878	Serpinf2
199	70	NR_029739	Mir22
200	70	NM_138659	Prpf8
201	70	NM_011340	Serpinf1
202	70	NM_027249	Tlcd2
203	70	NR_024329	2900097C17Rik
204	70	NM_172255	Wdr11
205	70	NM_001166250	Mgll
206	70	NM_138950	Wdr81
207	70	NM_001164598	Irf2bp2
208	69	NM_015829	Slc25a13
209	69	NM_001170746	Magi2
210	69	NM_001177572	Slc25a13
211	69	NM_024427	Tpm1
212	69	NM_001164252	Tpm1
213	69	NM_001164503	Akap11
214	69	NM_001164255	Tpm1
215	69	NM_001164253	Tpm1
216	69	NM_001308354	Pparg
217	69	NM_001127330	Pparg
218	69	NM_001164254	Tpm1
219	69	NM_001164256	Tpm1
220	69	NM_011146	Pparg
221	69	NM_001164251	Tpm1
222	69	NM_001164248	Tpm1
223	69	NM_001164249	Tpm1
224	69	NM_001308352	Pparg
225	69	NM_010266	Gda
226	69	NM_009551	Zfand5
227	69	NM_177905	Piwil4
228	69	NM_001164250	Tpm1
229	68	NM_134102	Pla1a
230	68	NM_010143	Ephb3
231	68	NM_001199236	Sptbn4
232	68	NM_138676	Shkbp1
233	68	NM_032610	Sptbn4
234	68	NM_001199235	Sptbn4
235	68	NM_010890	Nedd4
236	68	NM_001199234	Sptbn4
237	67	NM_001046637	Snrpa
238	67	NM_001290511	BC024978
239	67	NM_001285825	Snrpa
240	67	NM_173406	Jazf1
241	67	NM_001310728	Mre11a
242	67	NM_015782	Snrpa
243	67	NM_001290513	BC024978
244	67	NM_013468	Ankrd1
245	67	NM_018736	Mre11a
246	67	NM_010242	Fut4
247	67	NM_029306	1700012B09Rik
248	67	NR_046162	Gm16863
249	67	NR_106145	Mir7680
250	67	NM_001289653	Nell2
251	67	NM_019683	Ankrd49
252	67	NM_001243888	BC024978
253	66	NM_001113549	Ltbp4
254	66	NM_175641	Ltbp4
255	66	NM_010950	Numbl
256	66	NM_133770	Adck4
257	66	NM_144937	Usp3
258	66	NM_001302122	Usp3
259	66	NM_178760	Gpr107
260	66	NM_026512	Bphl
261	66	NM_019681	Ncs1
262	66	NM_001302116	Usp3
263	66	NM_001310678	Ltbp4
264	66	NM_026521	Zfp706
265	66	NM_018768	Stx8
266	66	NM_181593	Itpkc
267	65	NM_026828	Dnlz
268	65	NM_001199146	Gpsm1
269	65	NM_001199147	Gpsm1
270	65	NM_153410	Gpsm1
271	65	NM_001290419	Snapc4
272	65	NM_001085407	Sdccag3
273	65	NM_175206	Fbxl22
274	65	NM_008850	Pitpna
275	65	NM_001037747	Card9
276	65	NM_001085408	Sdccag3
277	65	NM_001139504	Dnlz
278	65	NM_020610	Nrip3
279	65	NM_145617	Herc1
280	65	NM_020052	Scube2
281	65	NM_172339	Snapc4
282	65	NM_026563	Sdccag3
283	65	NM_170778	Dpyd
284	65	NM_001139503	Dnlz
285	64	NM_001105068	Vmn2r36
286	64	NM_013890	Fbxw2
287	64	NM_029858	Ston1
288	64	NM_001122768	Lrrc8d
289	64	NM_178701	Lrrc8d
290	64	NM_023630	Gtf2a1l
291	64	NM_001164768	Fbxw2
292	64	NM_001164772	Fbxw2
293	64	NM_001164770	Fbxw2
294	64	NM_001164769	Fbxw2
295	64	NM_025857	Aagab
296	64	NM_145836	Irf2bpl
297	64	NM_011660	Txn1
298	63	NM_001160211	Cnih3
299	63	NM_001034851	Fam134b
300	63	NM_001160212	Cnih3
301	63	NM_028821	Dnal1
302	63	NR_040275	9330179D12Rik
303	63	NM_028408	Cnih3
304	63	NM_011605	Tmpo
305	63	NM_001163502	Elmsan1
306	63	NM_001080130	Tmpo
307	63	NM_001080131	Tmpo
308	63	NM_001080132	Tmpo
309	63	NR_040274	9330179D12Rik
310	63	NM_001080129	Tmpo
311	63	NR_040273	9330179D12Rik
312	63	NM_009829	Ccnd2
313	63	NM_020263	Cacna2d2
314	63	NM_001174047	Cacna2d2
315	63	NM_027438	Pnma1
316	63	NM_001163501	Elmsan1
317	63	NM_001174049	Cacna2d2
318	63	NM_001174048	Cacna2d2
319	63	NM_001174050	Cacna2d2
320	62	NM_019713	Rassf1
321	62	NM_019704	Tmem115
322	62	NM_001001446	Cyp2c44
323	62	NM_001167905	Cyp2c44
324	62	NM_172800	Sdk2
325	62	NM_001289429	Cipc
326	62	NM_053253	Zmynd10
327	62	NM_029332	Akap13
328	62	NM_019720	Cyb561d2
329	62	NM_001160256	Smg7
330	62	NM_001289430	Cipc
331	62	NM_001160257	Smg7
332	62	NM_001243748	Rassf1
333	62	NM_018879	Nprl2
334	62	NM_001005507	Smg7
335	62	NM_001289431	Cipc
336	62	NM_001289432	Cipc
337	62	NM_173735	Cipc
338	62	NM_001080943	Zdhhc22
339	61	NM_144786	Ggt7
340	61	NM_019811	Acss2
341	61	NR_040613	Acss2os
342	61	NM_133668	Slc25a3
343	61	NM_016709	Auh
344	61	NM_001283048	Tmpo
345	61	NM_001085378	Myh7b
346	61	NR_030757	Mir499
347	61	NM_001163452	Trpc4ap
348	61	NM_001291111	Gss
349	61	NM_019828	Trpc4ap
350	61	NM_021494	Dennd5a
351	61	NM_001311139	Dennd5a
352	61	NM_026166	Ikbip
353	61	NM_027078	Ikbip
354	61	NM_008180	Gss
355	61	NM_001306088	Dnmbp
356	61	NM_028029	Dnmbp
357	61	NR_105833	Mir6406
358	61	NM_030703	Cpn1
359	61	NM_017373	Nfil3
360	60	NM_144528	Rnf126
361	60	NM_001077363	Ptbp1
362	60	NM_008956	Ptbp1
363	60	NM_001283013	Ptbp1
364	60	NM_001290372	Rgs20
365	60	NM_011541	Tcea1
366	60	NR_029447	E130317F20Rik
367	60	NM_026877	Aspscr1
368	60	NM_001164224	Aspscr1
369	60	NM_198223	Aspscr1
370	60	NM_001159750	Tcea1
371	60	NM_001159751	Tcea1
372	60	NM_023128	Palm
373	60	NM_025300	Mrpl15
374	60	NR_027505	Rnf126
375	60	NM_031380	Fstl3
376	60	NM_001177658	Mrpl15
377	60	NM_023304	Fgf22
378	60	NM_001177795	Rgs20
379	60	NM_001042710	Prss57
380	60	NM_001161747	Palm
381	60	NR_033530	Mrpl15
382	60	NM_001267724	Asb13
383	60	NM_178283	Asb13
384	60	NM_008866	Lypla1
385	60	NM_030218	Misp
386	60	NM_015803	Atp8a2
387	60	NM_021374	Rgs20
388	59	NM_029794	Cpsf4l
389	59	NM_008181	Gsta1
390	59	NM_020006	Cdc42ep4
391	59	NM_001164532	Cpsf4l
392	59	NM_138598	Fam104a
393	59	NM_001163346	Cdc42ep4
394	59	NM_001081490	Fbxo9
395	59	NM_028476	Atat1
396	59	NM_023605	Fbxo9
397	59	NM_025878	Mrps18b
398	59	NM_010067	Trdmt1
399	59	NM_027772	Pdss2
400	59	NM_001142744	Atat1
401	59	NM_011130	Polb
402	59	NM_001081084	Cubn
403	59	NM_001142745	Atat1
404	59	NM_001168289	Pdss2
405	59	NM_001243092	Gm3776
406	59	NM_001163780	Ick
407	59	NR_040401	C920006O11Rik
408	59	NM_019987	Ick
409	59	NM_026682	Cpsf4l
410	59	NM_177777	D11Wsu47e
411	59	NM_013581	Cog1
412	59	NM_016846	Rgl1
413	59	NM_009148	Exoc4
414	59	NM_010357	Gsta4
415	58	NM_001166360	6030458C11Rik
416	58	NM_011696	Vdac3
417	58	NM_145592	Dkk4
418	58	NM_001198998	Vdac3
419	58	NM_173379	P3h2
420	58	NM_001130149	Drosha
421	58	NM_026799	Drosha
422	58	NR_004429	Adarb1
423	58	NM_021568	Pcbp3
424	58	NR_021486	Adarb1
425	58	NR_027377	Gm17769
426	58	NR_027886	A930013F10Rik
427	58	NM_133998	Fam207a
428	58	NM_001033630	2310061I04Rik
429	58	NM_029998	6030458C11Rik
430	58	NM_011701	Vim
431	57	NM_001141949	Nmi
432	57	NM_145067	Gucy2c
433	57	NM_001141982	Rbm43
434	57	NM_001127318	Gucy2c
435	57	NM_175652	Hist4h4
436	57	NM_177688	H2afj
437	57	NM_027656	Zbtb46
438	57	NM_021714	Wbp11
439	57	NM_001077707	Shprh
440	57	NM_016775	Dnajc5
441	57	NM_001271585	Dnajc5
442	57	NM_178776	BC049715
443	57	NM_001141981	Rbm43
444	57	NM_001039558	Smco3
445	57	NM_026983	Erp27
446	57	NM_008112	Gdi2
447	57	NM_001291203	Tpd52l2
448	57	NM_183181	Abhd16b
449	57	NM_019401	Nmi
450	57	NM_030243	Rbm43
451	57	NM_011828	Hs2st1
452	57	NM_001291204	Tpd52l2
453	57	NR_027290	Uckl1os
454	57	NM_026765	Uckl1
455	57	NM_134063	Fam208b
456	57	NM_001291202	Tpd52l2
457	57	NR_111899	Tpd52l2
458	57	NM_008597	Mgp
459	57	NM_178061	Mob3b
460	57	NM_001164597	Znf512b
461	57	NM_172676	Samd10
462	57	NM_133701	Prpf6
463	57	NM_001291200	Tpd52l2
464	57	NR_045363	1700024F13Rik
465	57	NM_001291201	Tpd52l2
466	57	NM_028125	Zbtb46
467	57	NM_001271584	Dnajc5
468	57	NM_001141948	Nmi
469	57	NM_026639	Art4
470	57	NR_027289	Uckl1os
471	57	NM_001291197	Tpd52l2
472	57	NM_025482	Tpd52l2
473	57	NR_073369	Dnajc5
474	57	NM_178789	Tmem117
475	57	NM_028639	Ttc7
476	57	NM_001284354	Shprh
477	57	NM_172937	Shprh
478	57	NR_105973	Mir7006
479	56	NM_018759	Zfp326
480	56	NM_175109	Rps19bp1
481	56	NM_133821	Phlpp1
482	56	NR_106195	Mir8115
483	56	NM_009716	Atf4
484	56	NM_053269	Rad51c
485	56	NM_010795	Mgat3
486	56	NM_001163493	Stard13
487	56	NM_001199293	Tex14
488	56	NM_001291440	Rad51c
489	56	NM_001033874	Ak8
490	56	NM_001044308	Cacna1i
491	56	NM_177814	Erc2
492	56	NM_146258	Stard13
493	56	NM_178719	Mief1
494	56	NM_001166033	Gtf3c4
495	56	NM_172977	Gtf3c4
496	56	NM_031386	Tex14
497	56	NM_001287180	Atf4
498	55	NM_001163755	Skor1
499	55	NM_001013374	Lman2l
500	55	NM_001163757	Skor1
501	55	NM_001081278	Tbc1d4
502	55	NM_172446	Skor1
503	55	NM_021294	Dbil5
504	55	NM_177367	Gemin4
505	55	NM_183263	Rnmtl1
506	55	NM_001310517	Lman2l
507	55	NM_026029	Glod4
508	55	NM_027773	Fam57a
509	55	NM_008504	Gzmm
510	55	NR_126325	Gzmm
511	55	NM_177613	Cdc34
512	55	NM_001302485	Gzmm
513	55	NM_001163758	Skor1
514	55	NM_001289686	Arhgef3
515	55	NM_013591	Madcam1
516	55	NM_025969	Timm21
517	55	NM_148934	Tpgs1
518	55	NM_001081337	Sipa1l2
519	55	NM_001277076	Fer1l5
520	55	NM_015798	Fbxo15
521	55	NR_029532	Mir29b-1
522	55	NM_172551	Polrmt
523	55	NM_001310513	Kansl3
524	55	NM_001077184	Bsg
525	55	NM_172652	Kansl3
526	55	NR_105822	Mir21c
527	55	NM_008226	Hcn2
528	55	NM_009768	Bsg
529	55	NM_007644	Scarb2
530	55	NM_001302499	Gzmm
531	55	NM_172646	Dnm3
532	55	NM_001038619	Dnm3
533	55	NR_029744	Mir29a
534	54	NM_033565	Aff4
535	54	NM_001253805	Ywhaz
536	54	NR_105844	Mir6416
537	54	NM_018752	Trpm1
538	54	NM_026479	Zcchc10
539	54	NM_001039104	Trpm1
540	54	NM_015823	Magi2
541	54	NM_134117	Pkdcc
542	54	NM_001310676	Il6ra
543	54	NM_001170745	Magi2
544	54	NM_001037737	Arnt
545	54	NM_134156	Actn1
546	54	NM_007802	Ctsk
547	54	NR_029805	Mir211
548	54	NM_018744	Sema6a
549	54	NM_001311097	Sema6a
550	54	NR_033198	2700046G09Rik
551	54	NM_011740	Ywhaz
552	54	NM_010559	Il6ra
553	54	NM_001253807	Ywhaz
554	54	NM_172530	She
555	54	NR_105843	Mir6415
556	54	NM_001253806	Ywhaz
557	54	NM_001310664	Art3
558	54	NM_183392	Nup54
559	54	NM_001267695	Ctss
560	54	NM_001310665	Art3
561	54	NM_175341	Mbnl2
562	54	NM_181728	Art3
563	54	NM_207515	Mbnl2
564	54	NM_021281	Ctss
565	54	NM_009709	Arnt
566	53	NM_001079904	Repin1
567	53	NM_133946	Nlrp6
568	53	NR_130985	1700026J14Rik
569	53	NM_001039485	Piezo2
570	53	NM_011244	Rarg
571	53	NM_183309	Gm5111
572	53	NM_177736	Lrrc61
573	53	NR_015597	Zfp862-ps
574	53	NM_001079903	Repin1
575	53	NM_133764	Atp6v0e2
576	53	NM_011127	Prrx1
577	53	NM_001025570	Prrx1
578	53	NM_175686	Prrx1
579	53	NM_178883	Gorab
580	53	NR_132627	Gorab
581	53	NM_027044	Pfdn5
582	53	NM_001079905	Repin1
583	53	NM_001110160	Lrrc61
584	53	NM_175099	Repin1
585	53	NM_001166503	Slc39a11
586	53	NM_153416	Aaas
587	53	NM_001313738	Gorab
588	53	NM_138682	Lrrc4
589	53	NR_027808	Zfp862-ps
590	53	NM_027216	Slc39a11
591	53	NM_001014976	Espl1
592	53	NM_134100	Mfsd5
593	53	NM_027852	Rarres2
594	53	NM_001079902	Repin1
595	53	NM_021713	Myg1
596	53	NM_001079901	Repin1
597	53	NM_001278671	Kbtbd12
598	53	NM_173428	Sspo
599	52	NM_016723	Uchl3
600	52	NM_025797	Cyb5a
601	52	NM_019756	Tubd1
602	52	NM_207258	Fam71f1
603	52	NM_001199047	Tubd1
604	52	NR_029738	Mir21a
605	52	NM_023516	Hilpda
606	52	NM_001289665	Fam71f1
607	52	NM_001199045	Tubd1
608	52	NM_009626	Adh7
609	52	NM_001190461	Hilpda
610	52	NM_181392	Gtf2h5
611	52	NM_177311	Serac1
612	52	NM_007538	Opn1sw
613	52	NM_001278219	Disp1
614	52	NM_001278218	Disp1
615	52	NR_045760	0610031O16Rik
616	52	NM_001289663	Fam71f1
617	52	NM_001285412	Calu
618	52	NM_001111017	Serac1
619	52	NM_001199046	Tubd1
620	52	NM_007594	Calu
621	52	NM_184053	Calu
622	52	NM_001278220	Disp1
623	52	NM_001101486	Fam71f2
624	52	NM_029478	Vmp1
625	52	NM_001289664	Fam71f1
626	52	NM_026866	Disp1
627	51	NR_105939	Mir6973a
628	51	NM_021565	Midn
629	51	NM_010734	Lst1
630	51	NM_010735	Lta
631	51	NR_039598	Mir5136
632	51	NM_028259	Rps6kb1
633	51	NM_134437	Il17rd
634	51	NM_028970	Rbm31y
635	51	NM_001293057	Gm21379
636	51	NM_001300827	Poglut1
637	51	NM_013693	Tnf
638	51	NM_001160356	Uqcc3
639	51	NR_036582	Cbarp
640	51	NM_028970	Rbm31y
641	51	NM_001301854	Stk11
642	51	NM_011492	Stk11
643	51	NM_172380	Poglut1
644	51	NM_145444	Acot5
645	51	NM_134246	Acot3
646	51	NM_007909	Efna2
647	51	NM_146093	Ubxn1
648	51	NR_027866	5730408K05Rik
649	51	NM_001001334	Spag6l
650	51	NM_001293057	Gm21379
651	51	NR_126043	Stk11
652	51	NM_020027	Prrc2a
653	51	NM_001305799	Midn
654	51	NM_001301853	Stk11
655	51	NM_001195268	Cbarp
656	51	NM_001199044	Prrc2a
657	51	NM_027207	1600002K03Rik
658	51	NR_015583	BC024386
659	51	NM_183426	Sbno2
660	51	NM_145599	Tmem184c
661	51	NM_007705	Cirbp
662	51	NM_025313	Atp5d
663	51	NM_001305798	Midn
664	51	NM_022433	Sirt3
665	51	NR_105940	Mir6974
666	51	NM_001099742	Scgb1c1
667	51	NM_008518	Ltb
668	51	NM_027019	Odf3
669	51	NM_001278601	Tnf
670	51	NM_001177804	Sirt3
671	51	NM_001143765	Syce1
672	51	NM_053194	Ric8
673	51	NM_011546	Zeb1
674	51	NM_018742	Bet1l
675	51	NM_001001180	Zfp941
676	51	NM_019467	Aif1
677	51	NM_024273	Timmdc1
678	51	NM_001159633	Slc44a1
679	51	NM_133891	Slc44a1
680	51	NM_001114334	Rps6kb1
681	51	NM_145365	Creb3l3
682	51	NM_021282	Cyp2e1
683	51	NM_022653	Thop1
684	51	NM_009855	Cd80
685	51	NM_007751	Cox8b
686	51	NM_001127351	Sirt3
687	51	NR_045717	C330022C24Rik
688	51	NM_029821	Urah
689	51	NM_177566	Arhgef15
690	51	NR_033209	Gm4792
691	51	NM_011875	Psmd13
692	51	NM_147778	Commd3
693	51	NM_007414	Adprh
694	51	NM_023805	Slc38a3
695	51	NM_013681	Syn2
696	51	NM_001199217	Slc38a3
697	51	NM_001199218	Slc38a3
698	51	NM_007552	Bmi1
699	51	NM_008138	Gnai2
700	51	NR_111986	Sema3b
701	51	NM_028048	Slc25a35
702	51	NM_010489	Hyal2
703	51	NM_019750	Nat6
704	51	NM_178020	Hyal3
705	51	NM_001291539	Sema3b
706	51	NM_001291538	Sema3b
707	51	NM_008317	Hyal1
708	51	NM_001111015	Syn2
709	51	NM_019742	Tusc2
710	51	NM_009153	Sema3b
711	51	NM_001291537	Sema3b
712	51	NM_025903	Ifrd2
713	51	NM_001042779	Sema3b
714	51	NM_010909	Nfkbil1
715	50	NM_009817	Cast
716	50	NM_021510	Hnrnph1
717	50	NM_009987	Cx3cr1
718	50	NM_030113	Arhgap10
719	50	NM_001302933	Impdh1
720	50	NM_001033132	Commd6
721	50	NM_001301153	Cast
722	50	NM_001301155	Cast
723	50	NM_001301156	Cast
724	50	NM_001301157	Cast
725	50	NM_001301158	Cast
726	50	NM_001301160	Cast
727	50	NM_001301181	Cast
728	50	NM_145210	Oas1e
729	50	NM_145226	Oas3
730	50	NM_011682	Utrn
731	50	NM_033541	Oas1c
732	50	NM_001083925	Oas1b
733	50	NR_003507	Oas1b
734	50	NM_029272	Ndufs7
735	50	NR_030529	Mir804
736	50	NM_172557	Rufy1
737	50	NM_010111	Efnb2
738	50	NM_001168592	Commd6
739	50	NM_001302934	Impdh1
740	50	NM_011829	Impdh1
741	50	NM_001163591	Stx11
742	50	NM_001163590	Stx11
743	50	NM_029075	Stx11
744	50	NR_038028	B230208H11Rik
745	50	NR_038027	B230208H11Rik
746	50	NM_145227	Oas2
747	50	NM_023431	Mum1
748	50	NM_145153	Oas1f
749	50	NM_001164076	Tgif1
750	50	NR_028125	0610038B21Rik
751	50	NM_001081240	Prmt10
752	50	NM_001109905	Stau1
753	50	NM_144793	Slc25a38
754	50	NM_001109906	Stau1
755	50	NM_026031	Utp11l
756	50	NR_039574	Mir5114
757	50	NM_172580	Acot6
758	50	NM_023565	Cse1l
759	50	NM_001164077	Tgif1
760	50	NM_176849	Arglu1
761	50	NM_007720	Ccr8
762	50	NR_106114	Mir7654
763	50	NM_010420	Hesx1
764	50	NM_009372	Tgif1
765	50	NM_011490	Stau1
766	50	NM_183216	Scd4
767	50	NM_001164075	Tgif1
768	50	NR_111895	Stau1
769	50	NM_001291160	Stau1
770	50	NM_001033196	Znfx1
771	50	NM_011141	Pou3f1
772	50	NM_177324	Sbf2
773	50	NM_009128	Scd2
774	50	NM_001164074	Tgif1
775	50	NM_145221	Appl1
776	50	NM_153065	Ddx27
777	50	NM_030711	Erap1
778	50	NM_001291162	Znfx1
779	50	NM_001135727	Sh3kbp1
780	49	NM_010566	Inpp5d
781	49	NM_010513	Igf1r
782	49	NM_001110192	Inpp5d
783	49	NM_028052	Synpr
784	49	NM_001163032	Synpr
785	49	NM_001110193	Inpp5d
786	49	NM_001111314	Ngef
787	49	NM_025609	Tab1
788	49	NM_021389	Sh3kbp1
789	49	NM_001012667	Smim19
790	49	NM_001146117	Smim19
791	49	NM_011394	Slc20a2
792	49	NR_131983	Magef1
793	49	NM_009127	Scd1
794	49	NM_029166	Uhrf1bp1l
795	49	NM_028473	3110079O15Rik
796	49	NM_019867	Ngef
797	49	NM_015750	Neu2
798	49	NM_001160165	Neu2
799	49	NM_001160164	Neu2
800	49	NR_030777	Zfp326
801	49	NM_010162	Ext1
802	49	NM_025558	Cyb5b
803	49	NM_198899	Uggt1
804	49	NM_001160163	Neu2
805	49	NM_199447	Rrp12
806	48	NM_001286263	Ralgapa1
807	48	NM_172300	Ube2z
808	48	NM_001286131	Nfib
809	48	NM_009951	Igf2bp1
810	48	NM_001289576	Tsc1
811	48	NM_001286127	Nfib
812	48	NM_008119	Gip
813	48	NM_198020	Trmt1
814	48	NM_001081982	Nfix
815	48	NM_144942	Csad
816	48	NM_146064	Soat2
817	48	NM_001081981	Nfix
818	48	NM_001297601	Nfix
819	48	NM_001164559	Trmt1
820	48	NM_008391	Irf2
821	48	NM_001164560	Trmt1
822	48	NM_001113209	Nfib
823	48	NM_138596	Med10
824	48	NM_010906	Nfix
825	48	NM_008535	Lyl1
826	48	NM_145514	Wdr26
827	48	NM_001141932	Rbms1
828	48	NM_019994	Ralgapa1
829	48	NM_013832	Rasal1
830	48	NM_020296	Rbms1
831	48	NM_001112714	Ralgapa1
832	48	NM_001141931	Rbms1
833	48	NM_001220497	Gm16404
834	48	NM_001145162	Ube2ql1
835	48	NM_001289575	Tsc1
836	48	NM_022887	Tsc1
837	48	NM_001003719	Ralgapa1
838	48	NM_001081182	Atp8b2
839	48	NM_001113210	Nfib
840	48	NM_008687	Nfib
841	48	NM_033568	Snf8
842	47	NM_001163061	Zfp949
843	47	NM_145133	Tifa
844	47	NR_033310	Arid5a
845	47	NM_001172206	Arid5a
846	47	NM_001290727	Arid5a
847	47	NR_105863	Mir6898
848	47	NM_001142943	Zfp949
849	47	NM_001113412	Fggy
850	47	NM_030131	Cnih4
851	47	NM_009838	Cct6a
852	47	NM_001112700	Cyth1
853	47	NM_008052	Dtx1
854	47	NM_001033528	Usp36
855	47	NM_145996	Arid5a
856	47	NM_001172205	Arid5a
857	47	NM_011594	Timp2
858	47	NM_054054	Brdt
859	47	NM_001079873	Brdt
860	47	NM_001163776	Tmprss3
861	47	NM_001281999	Rasal1
862	47	NM_001271018	Calcoco2
863	47	NM_080727	Tmprss3
864	47	NM_001290726	Arid5a
865	47	NM_030014	Hook1
866	47	NR_045777	9530080O11Rik
867	47	NM_029347	Fggy
868	47	NM_153408	Neurl3
869	47	NR_045776	9530080O11Rik
870	47	NM_146231	Zfp825
871	47	NM_001012324	Ecm2
872	47	NR_110477	Gm12338
873	47	NM_022017	Trpv4
874	47	NM_001037756	Brms1l
875	47	NM_001161419	Atp5g1
876	47	NM_001013771	Gm973
877	47	NM_007506	Atp5g1
878	47	NM_001112699	Cyth1
879	47	NM_011180	Cyth1
880	47	NM_183358	Gadd45gip1
881	47	NM_025495	Cenpp
882	47	NR_045748	Gm19299
883	47	NM_007591	Calr
884	47	NM_011613	Tnfsf11
885	47	NM_009010	Rad23a
886	47	NM_001297606	Rad23a
887	47	NM_201227	Dand5
888	47	NR_033145	Dand5
889	47	NM_001297607	Rad23a
890	47	NM_026201	Ccar1
891	47	NM_001081286	Fat1
892	47	NM_023179	Atp6v1g2
893	47	NM_010390	H2-Q1
894	47	NR_105941	Mir6975
895	47	NM_019693	Ddx39b
896	47	NM_001033260	Stox1
897	47	NM_001252457	Ddx39b
898	47	NM_178379	Cox10
899	47	NM_001081557	Camta1
900	47	NM_001004180	Fam222a
901	47	NM_145964	Ap1ar
902	46	NM_013566	Itgb7
903	46	NM_009682	Ap3s2
904	46	NM_177823	Ubash3a
905	46	NM_025290	Rsph1
906	46	NR_105976	Mir7009
907	46	NM_001267808	H2-L
908	46	NR_040590	Gm11548
909	46	NM_009673	Anxa5
910	46	NM_001042727	Rarg
911	46	NM_001033149	Ttc9
912	46	NM_001309814	Synj2bp
913	46	NM_028183	1810062G17Rik
914	46	NM_008804	Pde9a
915	46	NM_001309848	Synj2bp-cox16
916	46	NM_001309847	Synj2bp-cox16
917	46	NR_132142	Synj2bp
918	46	NM_027420	Arpin
919	46	NM_025292	Synj2bp
920	46	NR_132136	Synj2bp
921	46	NM_153062	Slc37a1
922	46	NM_008486	Anpep
923	46	NM_027213	Med6
924	46	NM_020330	Adam21
925	46	NM_010380	H2-D1
926	46	NM_001289690	Zfp740
927	46	NM_001242427	Slc37a1
928	46	NR_040721	Snhg5
929	46	NM_001289691	Zfp740
930	46	NR_106169	Mir8094
931	46	NM_001289695	Zfp740
932	46	NM_001163748	Pde9a
933	46	NM_001289694	Zfp740
934	46	NM_173431	Rpgrip1l
935	46	NM_001286168	Rbpms
936	46	NM_019733	Rbpms
937	46	NM_001042674	Rbpms
938	46	NM_001042675	Rbpms
939	45	NM_175459	Glis3
940	45	NM_025564	Magohb
941	45	NM_001007571	D8Ertd738e
942	45	NM_001177874	Gps1
943	45	NM_027222	Mzb1
944	45	NM_025452	Tmem54
945	45	NM_009828	Ccna2
946	45	NM_001294281	Ccdc130
947	45	NM_007988	Fasn
948	45	NM_009386	Tjp1
949	45	NM_029219	Rnf19b
950	45	NM_001270646	Prob1
951	45	NM_001163574	Tjp1
952	45	NM_172891	Styk1
953	45	NM_011733	Ybx3
954	45	NM_172752	Sorbs2
955	45	NM_016665	Stra13
956	45	NM_001205219	Sorbs2
957	45	NM_008926	Prkg2
958	45	NM_007621	Cbr2
959	45	NM_026428	Dcxr
960	45	NM_153545	Lrrc45
961	45	NM_011932	Dapp1
962	45	NR_035409	Mir692-3
963	45	NM_027745	Ccdc57
964	45	NM_001310753	Dapp1
965	45	NM_019920	Lamtor3
966	45	NM_016750	H2afz
967	45	NM_139117	Ybx3
968	45	NR_109835	Mir692-2
969	45	NM_026350	Ccdc130
970	45	NM_011817	Gadd45g
971	45	NM_016895	Ak2
972	45	NM_001310708	Sorbs2
973	45	NM_001033966	Ak2
974	45	NM_026423	Mri1
975	45	NR_045739	Sorbs2os
976	45	NR_035409	Mir692-3
977	45	NM_009053	Rfng
978	45	NM_019393	Exosc9
979	45	NR_040411	Gm11549
980	45	NM_001130419	Hpca
981	45	NM_001159907	Gm17296
982	45	NM_133881	Tmem54
983	45	NM_172666	Agps
984	45	NM_001033155	Dnajb14
985	45	NM_007400	Adam12
986	45	NM_172524	Nipal4
987	45	NR_109835	Mir692-2
988	45	NM_010471	Hpca
989	45	NM_001286083	Hpca
990	45	NM_001286081	Hpca
991	45	NM_001290706	Tmem54
992	45	NM_025664	Snx9
993	45	NM_023612	Esm1
994	45	NM_021892	Npvf
995	45	NM_008196	Gzmk
996	45	NM_016798	Pdlim3
997	45	NM_001039562	Ankrd37
998	45	NM_133223	Rac3
999	45	NM_145370	Gps1
1000	45	NM_176850	Bptf
1001	45	NM_001310707	Sorbs2
1002	45	NR_106098	Mir7239
1003	45	NR_045941	4930404H11Rik
1004	45	NM_026824	Dus1l
1005	45	NM_138668	Ufsp2
1006	45	NM_001111016	Nav2
1007	45	NM_001033246	Ccdc110
1008	45	NM_001033148	1700029J07Rik
1009	45	NR_040674	Gm12505
1010	45	NM_009011	Rad23b
1011	45	NM_172926	Snx14
1012	44	NR_040404	Gm15417
1013	44	NM_175407	Sobp
1014	44	NM_021284	Kras
1015	44	NM_027348	Pmvk
1016	44	NM_001113331	Shc1
1017	44	NM_001293763	Pygo2
1018	44	NR_015535	4930567H12Rik
1019	44	NR_046030	Gm20759
1020	44	NR_131045	1700084D21Rik
1021	44	NM_177041	Flad1
1022	44	NM_001305003	Rab5c
1023	44	NM_031871	Ghdc
1024	44	NM_001081194	Kcnh4
1025	44	NM_026784	Pmvk
1026	44	NM_001038010	Kat2a
1027	44	NM_030150	Dhx58
1028	44	NM_029307	Hspb9
1029	44	NM_011368	Shc1
1030	44	NM_024456	Rab5c
1031	44	NM_026869	Pygo2
1032	44	NM_010410	Hcrt
1033	44	NM_001284328	Syncrip
1034	44	NR_045094	Gm19689
1035	44	NM_020004	Kat2a
1036	44	NR_040403	Gm15417
1037	44	NM_019796	Syncrip
1038	44	NM_019666	Syncrip
1039	44	NM_010655	Kpna2
1040	44	NM_001163473	1810010H24Rik
1041	44	NM_001310640	Pmvk
1042	44	NM_010108	Efna3
1043	44	NM_001037722	Adam15
1044	44	NM_146131	Pbxip1
1045	44	NM_008511	Lrmp
1046	44	NM_009565	Zbtb7b
1047	44	NM_016904	Cks1b
1048	44	NM_001030014	Mcat
1049	44	NM_029974	Dcst1
1050	44	NM_011489	Stat5b
1051	44	NM_020517	Lenep
1052	44	NM_001293768	Pygo2
1053	44	NM_172875	Azin2
1054	44	NM_001301841	Azin2
1055	44	NM_001113563	Stat5b
1056	44	NM_133688	Lyrm5
1057	44	NM_009014	Rad51b
1058	44	NM_144881	Hhat
1059	44	NM_023279	Tubb3
1060	44	NM_001293766	Pygo2
1061	44	NM_001281981	Lrmp
1062	44	NM_025481	Smurf2
1063	44	NM_001281980	Lrmp
1064	44	NM_177222	Casc1
1065	44	NM_001163628	Lyrm5
1066	44	NM_001293767	Pygo2
1067	44	NM_009614	Adam15
1068	44	NR_045598	Gm15706
1069	44	NM_007910	Efna4
1070	44	NM_008229	Hdac2
1071	44	NM_001311113	Syncrip
1072	44	NR_130994	8430430B14Rik
1073	43	NM_017465	Sult2b1
1074	43	NM_001017429	Cox17
1075	43	NM_026987	Dhx16
1076	43	NM_133662	Ier3
1077	43	NM_053089	Naa15
1078	43	NM_001040700	BC051019
1079	43	NM_020051	Ascl3
1080	43	NM_020050	Tmem9b
1081	43	NM_025832	Naa16
1082	43	NM_172631	Ldlrad4
1083	43	NM_175242	Ppp1r18
1084	43	NR_029746	Mir27a
1085	43	NM_001081025	Maats1
1086	43	NM_020616	Akip1
1087	43	NR_030534	Mir181d
1088	43	NM_020013	Fgf21
1089	43	NM_020011	Sphk2
1090	43	NM_009077	Rpl18
1091	43	NM_001081984	Popdc2
1092	43	NM_001033170	Fam83e
1093	43	NM_001271993	Fut2
1094	43	NM_001271981	Fut1
1095	43	NM_001033356	Ntn5
1096	43	NM_028544	Rasip1
1097	43	NM_001289693	Ntn5
1098	43	NM_018876	Fut2
1099	43	NM_001024135	Kbtbd7
1100	43	NM_008051	Fut1
1101	43	NM_203280	Sphk2
1102	43	NM_008173	Nr3c1
1103	43	NM_001271578	Sec1
1104	43	NM_001018013	Izumo1
1105	43	NM_009800	Car11
1106	43	NM_194059	Nanos3
1107	43	NR_029741	Mir24-2
1108	43	NM_001172561	Sphk2
1109	43	NM_027055	Spaca4
1110	43	NM_001289692	Ntn5
1111	43	NM_145960	Mtrf1
1112	43	NM_016974	Dbp
1113	43	NM_172418	Mamstr
1114	43	NR_029821	Mir181c
1115	43	NR_037294	Mir3074-2
1116	43	NR_029740	Mir23a
1117	43	NM_022318	Popdc2
1118	43	NR_131145	Gm29683
1119	43	NM_001146711	Ppp1r18
1120	43	NR_045471	Fendrr
1121	43	NM_025441	Nemf
1122	43	NM_018765	Wbp4
1123	43	NR_130109	Fendrr
1124	43	NM_001034882	Kbtbd6
1125	43	NM_007481	Arf6
1126	43	NM_172503	Zswim4
1127	43	NM_001146710	Ppp1r18
1128	43	NM_008027	Flot1
1129	43	NM_178876	Ints3
1130	43	NM_001010833	Mdc1
1131	43	NM_001081206	Dgki
1132	43	NM_011655	Tubb5
1133	43	NM_001160319	Ubr4
1134	43	NM_029045	4930432K21Rik
1135	43	NM_134122	Nrm
1136	43	NM_001163752	4930432K21Rik
1137	43	NR_131144	Gm29683
1138	43	NM_172799	Ttll6
1139	43	NM_145540	Ints3
1140	43	NM_025427	Rgcc
1141	43	NM_009697	Nr2f2
1142	43	NM_183261	Nr2f2
1143	42	NM_001243062	Nr1i3
1144	42	NM_013474	Apoa2
1145	42	NM_001305550	Apoa2
1146	42	NM_013589	Ltbp2
1147	42	NM_027482	5730508B09Rik
1148	42	NM_013919	Usp21
1149	42	NM_001305585	Apoa2
1150	42	NM_001037170	Tomm40l
1151	42	NM_001083118	Terf2
1152	42	NM_172845	Adamts4
1153	42	NM_009803	Nr1i3
1154	42	NM_153064	Ndufs2
1155	42	NM_001167777	Asxl3
1156	42	NM_021274	Cxcl10
1157	42	NM_009353	Terf2
1158	42	NM_001271726	Trim2
1159	42	NM_009775	Tspo
1160	42	NM_011539	Tbxas1
1161	42	NM_001128086	Anks1b
1162	42	NR_106043	Mir7075
1163	42	NM_025557	Pcp4l1
1164	42	NM_001305671	Glis3
1165	42	NM_001033270	Slc4a7
1166	42	NM_126165	Vps4a
1167	42	NR_104410	Terf2
1168	42	NM_025391	Nip7
1169	42	NR_038116	Cxcl11
1170	42	NM_001127261	Trp63
1171	42	NM_026513	Pdf
1172	42	NM_001164472	Nip7
1173	42	NM_025458	Tmed6
1174	42	NM_139229	Cog8
1175	42	NM_001286200	Terf2
1176	42	NR_028577	D030025P21Rik
1177	42	NM_001305549	Apoa2
1178	42	NR_028367	Nip7
1179	42	NM_022723	Scube1
1180	42	NM_001271472	Scube1
1181	42	NM_009524	Wnt5a
1182	42	NM_010185	Fcer1g
1183	42	NM_001271473	Scube1
1184	42	NM_001127263	Trp63
1185	42	NM_008911	Ppox
1186	42	NM_178654	Pkn2
1187	42	NM_020579	B4galt3
1188	42	NM_027326	Mllt3
1189	42	NM_001177794	Sertad4
1190	42	NM_198247	Sertad4
1191	42	NR_040468	1700065J18Rik
1192	42	NR_131748	Gm15867
1193	42	NM_010771	Matr3
1194	42	NM_008599	Cxcl9
1195	42	NM_001256224	Wnt5a
1196	42	NM_026420	Paip2
1197	42	NM_019465	Crtam
1198	42	NM_172713	Sdad1
1199	42	NM_019494	Cxcl11
1200	42	NM_009229	Sntb2
1201	42	NM_001243063	Nr1i3
1202	42	NM_183017	Ttll12
1203	42	NR_131173	Apoa2
1204	42	NM_001163386	4930579F01Rik
1205	42	NM_025388	Ufc1
1206	42	NM_001128609	Dedd
1207	42	NR_045459	4833427F10Rik
1208	42	NM_027893	Pvrl4
1209	42	NM_001101431	Mkrn2os
1210	42	NM_001122680	Pvrl4
1211	42	NM_199033	Tsen2
1212	42	NM_011070	Pfdn2
1213	42	NM_001033039	Klhdc9
1214	42	NM_001081121	4931429I11Rik
1215	42	NM_177066	Tnni3k
1216	42	NM_011397	Slc23a1
1217	42	NM_001127265	Trp63
1218	42	NM_001242580	Nit1
1219	42	NM_001005508	Arhgap30
1220	42	NM_012049	Nit1
1221	42	NM_001163457	Mttp
1222	42	NM_175750	Plxna4
1223	42	NM_008642	Mttp
1224	42	NM_030706	Trim2
1225	42	NM_011615	Dedd
1226	42	NM_175389	Trmt10a
1227	42	NM_001271725	Trim2
1228	42	NM_001163385	4930579F01Rik
1229	42	NM_001281954	Crtam
1230	42	NM_001271727	Trim2
1231	42	NM_001271728	Trim2
1232	42	NR_037975	Gm5105
1233	41	NM_001163020	Klhl32
1234	41	NM_021398	Slc43a3
1235	41	NM_001033531	Klhl32
1236	41	NM_009282	Stag1
1237	41	NM_001025102	Arl14ep
1238	41	NM_026661	Aar2
1239	41	NM_008045	Fshb
1240	41	NM_173750	Arl14ep
1241	41	NM_001256096	Dtx2
1242	41	NM_182990	Ssrp1
1243	41	NM_001289443	Tnk2
1244	41	NR_131074	9430078K24Rik
1245	41	NM_172893	Parp12
1246	41	NM_001256097	Dtx2
1247	41	NM_016914	Prg3
1248	41	NM_199467	Mms22l
1249	41	NM_177663	Isg20l2
1250	41	NM_001164818	Aar2
1251	41	NM_026000	Psmd9
1252	41	NR_040523	1700025N23Rik
1253	41	NM_001040398	Setd1b
1254	41	NR_045813	4930599N23Rik
1255	41	NM_175124	Lrrc28
1256	41	NM_008920	Prg2
1257	41	NM_027413	Lrrc28
1258	41	NR_028143	Lrrc28
1259	41	NM_001136081	Ssrp1
1260	41	NR_028144	Lrrc28
1261	41	NM_175092	Rhof
1262	41	NR_029810	Mir199a-2
1263	41	NR_002870	Dnm3os
1264	41	NR_029796	Mir214
1265	41	NM_008277	Hpd
1266	41	NM_001291122	Epb41l1
1267	41	NR_131073	9430078K24Rik
1268	41	NM_011201	Ptpn1
1269	41	NM_001081171	Lama5
1270	41	NM_023631	Aox4
1271	41	NR_131075	9430078K24Rik
1272	41	NM_080448	Srgap3
1273	41	NM_019822	Adrm1
1274	41	NM_010291	Gjb5
1275	41	NM_026591	Mrpl24
1276	41	NM_016788	Tnk2
1277	41	NM_145526	P2rx3
1278	41	NM_008127	Gjb4
1279	41	NM_001163642	Setdb1
1280	41	NM_145851	Cables2
1281	41	NM_173031	Rbbp8nl
1282	41	NM_027283	1700026L06Rik
1283	41	NR_037274	Mir3091
1284	41	NM_001081260	Tnks1bp1
1285	41	NR_037271	Mir3088
1286	41	NR_105972	Mir7005
1287	41	NM_018877	Setdb1
1288	41	NM_001191027	Dync1i1
1289	41	NM_023887	Gcnt2
1290	41	NR_015490	4930558C23Rik
1291	41	NM_001163641	Setdb1
1292	41	NM_197990	1700025G04Rik
1293	41	NM_176860	Ubash3b
1294	41	NM_011711	Fmnl3
1295	41	NM_010799	Minpp1
1296	41	NM_001291121	Epb41l1
1297	41	NM_001039723	Tmem120b
1298	41	NM_028771	Ccdc97
1299	41	NM_001191023	Dync1i1
1300	41	NM_001310622	Fmnl3
1301	41	NM_001191026	Dync1i1
1302	41	NR_040255	1700019G24Rik
1303	41	NM_144922	Hnrnpul1
1304	41	NM_001033430	Kdm7a
1305	41	NM_001191025	Dync1i1
1306	41	NM_001310623	Fmnl3
1307	41	NM_139140	Spats2
1308	41	NM_008231	Hdgf
1309	41	NM_153562	Rrnad1
1310	41	NM_025663	Gpatch4
1311	41	NM_001109758	Bcan
1312	41	NM_001291120	Epb41l1
1313	41	NM_016701	Nes
1314	41	NM_001006664	Epb41l1
1315	41	NM_007529	Bcan
1316	41	NM_178089	Hnrnpul1
1317	41	NM_001110809	Gpatch4
1318	41	NR_040504	4930443O20Rik
1319	41	NM_001286857	Gpatch4
1320	41	NM_008105	Gcnt2
1321	41	NM_007759	Crabp2
1322	41	NR_045627	1700120C14Rik
1323	41	NM_001164156	Mcrs1
1324	41	NM_010063	Dync1i1
1325	41	NM_172526	Ttc24
1326	41	NM_144897	Apoa1bp
1327	41	NM_022031	Hapln2
1328	41	NM_001033484	Iqgap3
1329	41	NM_010763	Man1a2
1330	41	NM_001145879	Atp6ap1l
1331	41	NM_133219	Gcnt2
1332	41	NM_001081254	Fam186b
1333	41	NM_018786	Prpf40b
1334	41	NM_025587	Rps21
1335	41	NM_011623	Top2a
1336	41	NM_011577	Tgfb1
1337	41	NM_024175	Rps23
1338	41	NM_025905	Ttc23
1339	41	NM_016766	Mcrs1
1340	41	NM_001168477	Ttc23
1341	41	NM_001168475	Ttc23
1342	41	NM_023617	Aox3
1343	41	NM_001008419	Aox2
1344	41	NM_001291123	Epb41l1
1345	41	NR_033493	Tnk2os
1346	41	NM_001110147	Tnk2
1347	41	NM_011638	Tfrc
1348	41	NM_001256098	Dtx2
1349	41	NR_045877	Gata5os
1350	41	NM_029999	Lbh
1351	41	NM_013510	Epb41l1
1352	41	NM_001098799	Tox2
1353	41	NM_008093	Gata5
1354	41	NM_023742	Dtx2
1355	41	NM_010601	Kcnh3
1356	40	NM_009450	Tubb2a
1357	40	NM_026374	Ilf2
1358	40	NM_133854	Snapin
1359	40	NM_001164294	Cuedc2
1360	40	NM_011936	Fto
1361	40	NM_021440	BC100451
1362	40	NM_172564	Tns4
1363	40	NM_010517	Igfbp4
1364	40	NM_019408	Nfkb2
1365	40	NM_016703	Preb
1366	40	NM_007719	Ccr7
1367	40	NM_001294302	Preb
1368	40	NM_001301713	Ccr7
1369	40	NM_057171	Bag6
1370	40	NM_023716	Tubb2b
1371	40	NR_046184	4930447K03Rik
1372	40	NM_001110515	Psmg4
1373	40	NM_010617	Kif13a
1374	40	NM_001177369	Nfkb2
1375	40	NR_030468	Mir146b
1376	40	NM_053085	Tcf23
1377	40	NR_040418	2310034G01Rik
1378	40	NM_001164292	Cuedc2
1379	40	NM_028627	Psd
1380	40	NM_001101430	Psmg4
1381	40	NM_153587	Rps6ka5
1382	40	NM_001252468	Bag6
1383	40	NM_001285948	Cyp39a1
1384	40	NM_178065	Arel1
1385	40	NM_029186	Tmem180
1386	40	NM_001252469	Bag6
1387	40	NM_024192	Cuedc2
1388	40	NM_018887	Cyp39a1
1389	40	NM_001164295	Cuedc2
1390	40	NM_175260	Myh10
1391	40	NM_001285947	Cyp39a1
1392	40	NM_146019	Chd3
1393	40	NR_027827	Chd3os
1394	40	NM_001024206	Trappc1
1395	40	NM_010599	Kcnab3
1396	40	NM_172560	Cntrob
1397	40	NM_026915	Lyzl4
1398	40	NM_001166463	Spock1
1399	40	NM_001177370	Nfkb2
1400	40	NM_001164291	Cuedc2
1401	40	NM_001164290	Cuedc2
1402	40	NM_001166466	Spock1
1403	40	NM_028632	Fcf1
1404	40	NM_001166465	Spock1
1405	40	NM_009262	Spock1
1406	40	NM_001166464	Spock1
1407	40	NM_080457	Muc4
1408	40	NM_001164293	Cuedc2
1409	40	NM_016860	Actr1a
1410	40	NM_133694	Fbxl15
1411	40	NR_033514	2310015A10Rik
1412	40	NM_008458	Serpina3c
1413	40	NM_001284507	Crabp1
1414	40	NR_033450	Serpina3h
1415	40	NM_001168295	Serpina3f
1416	40	NM_001168294	Serpina3f
1417	40	NM_001025376	Wdr61
1418	40	NM_001101472	Serpina3j
1419	40	NM_013496	Crabp1
1420	40	NM_009251	Serpina3g
1421	40	NM_001199940	Serpina3i
1422	40	NM_008300	Hspa4
1423	40	NM_023191	Wdr61
1424	40	NM_001025375	Wdr61
1425	40	NM_015752	Sufu
1426	40	NM_001025391	Sufu
1427	40	NM_001033335	Serpina3f
1428	40	NM_001164562	Sec22c
1429	40	NM_011703	Vipr1
1430	40	NM_011458	Serpina3k
1431	40	NM_001033167	Slc22a23
1432	40	NM_011510	Abcc8
1433	40	NM_026794	Deb1
1434	40	NM_178677	Sec22c
1435	40	NR_040740	Lyzl4os
1436	40	NM_001190974	Axl
1437	40	NM_001190975	Axl
1438	40	NM_009465	Axl
1439	40	NM_028775	Cyp2s1
1440	40	NM_026746	Nsmce2
1441	40	NM_023649	Ush1c
1442	40	NM_001033213	Ttc7b
1443	40	NM_133659	Erg
1444	40	NM_001302152	Erg
1445	40	NM_001291182	Ush1c
1446	40	NM_001291059	Elf2
1447	40	NM_001163733	Ush1c
1448	40	NR_028121	Mgarp
1449	40	NM_001302183	Erg
1450	40	NM_026358	Mgarp
1451	40	NM_025523	Ndufc1
1452	40	NM_153677	Ush1c
1453	40	NM_001302179	Erg
1454	40	NM_013624	Otog
1455	40	NM_023502	Elf2
1456	39	NM_001310524	Khk
1457	39	NM_011029	Rpsa
1458	39	NM_001310525	Khk
1459	39	NM_133918	Emilin1
1460	39	NM_001290432	Ccdc106
1461	39	NM_030018	Tmem50b
1462	39	NM_146178	Ccdc106
1463	39	NM_138954	Rfpl4
1464	39	NM_001205231	U2af2
1465	39	NM_011813	Fiz1
1466	39	NM_027664	Rimklb
1467	39	NM_025324	Zfp524
1468	39	NM_001145013	Rfpl4
1469	39	NM_026741	Zfp579
1470	39	NM_001113352	Synj2
1471	39	NM_001291062	Elf2
1472	39	NM_001110328	Fiz1
1473	39	NM_133671	U2af2
1474	39	NM_008439	Khk
1475	39	NM_001310584	Tmem260
1476	39	NM_172600	Tmem260
1477	39	NR_132324	Tmem260
1478	39	NM_001291063	Elf2
1479	39	NR_073429	4930577N17Rik
1480	39	NM_008338	Ifngr2
1481	39	NM_021509	Moxd1
1482	39	NM_010508	Ifnar1
1483	39	NM_010509	Ifnar2
1484	39	NM_010147	Epn1
1485	39	NM_026770	Cgref1
1486	39	NR_077219	A930006K02Rik
1487	39	NM_001039365	Mobp
1488	39	NM_001039364	Mobp
1489	39	NM_008614	Mobp
1490	39	NR_002902	Snora62
1491	39	NM_026232	Slc25a30
1492	39	NM_001039532	Zfp784
1493	39	NM_001252454	Epn1
1494	39	NM_001290426	Zfp865
1495	39	NM_177381	Cog3
1496	39	NM_029230	Erich6b
1497	39	NM_001113353	Synj2
1498	39	NM_008349	Il10rb
1499	39	NM_001033385	Tbc1d32
1500	39	NM_022657	Fgf23
1501	39	NM_016797	Stx7
1502	39	NM_001110329	Fiz1
1503	39	NM_133955	Rhou
1504	39	NR_040702	6030466F02Rik
1505	39	NM_009003	Rab4a
1506	39	NM_001081088	Lrp2
1507	39	NM_020255	Scand1
1508	39	NM_001110330	Fiz1
1509	39	NM_177003	Tigar
1510	39	NM_001110498	Ifnar2
1511	39	NM_026900	Zfp580
1512	39	NM_001290429	Ccdc106
1513	39	NM_175485	Prtg
1514	39	NM_001033383	Zfp865
1515	39	NM_201355	Nat14
1516	39	NM_172911	D8Ertd82e
1517	39	NR_033588	AY512931
1518	39	NM_170759	Zfp628
1519	39	NM_001163833	Msl3l2
1520	39	NM_021304	Abhd1
1521	39	NM_172674	Phf20
1522	39	NM_008639	Mtnr1a
1523	39	NR_040690	Gm6329
1524	39	NM_009834	Noct
1525	39	NR_046016	C330024C12Rik
1526	39	NM_001160149	Cgref1
1527	39	NM_013737	Pla2g7
1528	39	NM_009785	Cacna2d3
1529	39	NM_198418	Tdrd6
1530	39	NM_001161366	Tdrd6
1531	39	NM_028711	Slc25a27
1532	39	NR_003522	Abhd1
1533	39	NM_175175	Plekhf2
1534	39	NM_008689	Nfkb1
1535	39	NM_001081033	Pde11a
1536	39	NM_023047	Dpysl5
1537	39	NR_045335	Gm13582
1538	39	NR_045744	Gm20744
1539	39	NM_173008	Ssc5d
1540	39	NM_007562	Bnc1
1541	39	NM_001146329	Sbk2
1542	39	NM_001161367	Tdrd6
1543	39	NM_001200041	Sbk3
1544	39	NM_009502	Vcl
1545	38	NM_008290	Hsd17b2
1546	38	NM_172285	Plcg2
1547	38	NM_144791	Tor1aip1
1548	38	NM_001160182	Tor1aip2
1549	38	NM_001160181	Tor1aip2
1550	38	NM_026380	Rgs8
1551	38	NM_001160180	Tor1aip2
1552	38	NM_009525	Wnt5b
1553	38	NM_016785	Tpmt
1554	38	NM_133710	Ctdspl
1555	38	NR_106071	Mir7212
1556	38	NM_172843	Tor1aip2
1557	38	NM_022329	Tor1aip2
1558	38	NM_201354	Ctif
1559	38	NM_001160019	Tor1aip1
1560	38	NM_001004158	Gm5142
1561	38	NM_144523	Zfp622
1562	38	NM_026461	1700129C05Rik
1563	38	NM_001160018	Tor1aip1
1564	38	NR_046037	4933406G16Rik
1565	38	NM_001081205	Nipal1
1566	38	NM_008305	Hspg2
1567	38	NM_013698	Txk
1568	38	NM_011681	Scgb1a1
1569	38	NM_177838	Fam163a
1570	38	NM_019836	Noa1
1571	38	NM_175340	Nhlrc1
1572	38	NM_026419	Cela3b
1573	38	NM_197985	Adipor2
1574	38	NM_001126318	Cela3a
1575	38	NM_011263	Rest
1576	38	NM_008048	Igfbp7
1577	38	NM_001159518	Igfbp7
1578	38	NM_153798	Polr2b
1579	38	NM_029933	Bcl9
1580	38	NM_019800	Acp6
1581	38	NM_001033382	Cacna2d4
1582	38	NM_028725	Sdr42e1
1583	38	NM_027063	1700013G24Rik
1584	38	NM_001033979	Ldlrad2
1585	38	NR_105985	Mir7018
1586	38	NR_131057	Gm38416
1587	38	NM_027727	Dym
1588	38	NM_175429	Kctd12b
1589	38	NM_001289495	Txk
1590	38	NM_001289494	Txk
1591	38	NM_001122754	Txk
1592	38	NM_001277315	Fam134b
1593	38	NM_133940	Fbxl14
1594	38	NM_146246	Rp1l1
1595	38	NM_001271757	Wnt5b
1596	38	NM_001271758	Wnt5b
1597	38	NM_001277316	Fam134b
1598	38	NM_001277317	Fam134b
1599	38	NM_001277318	Fam134b
1600	38	NM_025459	Fam134b
1601	38	NM_009737	Bcat2
1602	38	NM_001243053	Bcat2
1603	38	NM_001243052	Bcat2
1604	38	NR_104460	Ahnak
1605	37	NM_001113351	Synj2
1606	37	NR_046171	C230024C17Rik
1607	37	NR_033637	Gm4349
1608	37	NM_153566	Yrdc
1609	37	NM_176919	Ppm1h
1610	37	NM_177671	Epha10
1611	37	NM_001110218	Ppm1h
1612	37	NM_001290698	Synj2
1613	37	NM_011523	Synj2
1614	37	NR_040651	1700125G02Rik
1615	37	NM_001048192	Agbl5
1616	37	NM_028757	Nebl
1617	37	NM_001134692	Ost4
1618	37	NM_026359	4930578I06Rik
1619	37	NM_133350	Mapre3
1620	37	NM_144525	Tmem214
1621	37	NM_001310516	Mapre3
1622	37	NM_001294262	Agbl5
1623	37	NM_024460	Ost4
1624	37	NM_174849	Agbl5
1625	37	NR_122117	Agbl5
1626	37	NR_122116	Agbl5
1627	37	NM_001007573	Maneal
1628	37	NM_001256432	Epha10
1629	37	NM_001142727	1110065P20Rik
1630	37	NM_001168536	Cdadc1
1631	37	NM_145463	Shisa2
1632	37	NM_027986	Cdadc1
1633	37	NM_011897	Spry2
1634	37	NM_001168538	Cdadc1
1635	37	NR_028540	Snord12
1636	37	NM_001081005	1500012F01Rik
1637	37	NM_001168537	Cdadc1
1638	37	NM_001168535	Cdadc1
1639	37	NM_026275	Ube2r2
1640	37	NM_172868	Palm2
1641	37	NM_001146010	Fchsd2
1642	37	NM_199012	Fchsd2
1643	37	NM_026908	Cab39l
1644	37	NM_027315	Ube2q1
1645	37	NM_001289701	Pde4dip
1646	37	NM_009602	Chrnb2
1647	37	NM_001289702	Pde4dip
1648	37	NM_001002764	Smg6
1649	37	NM_027327	2210013O21Rik
1650	37	NR_130957	4632404H12Rik
1651	37	NR_037689	Gm1968
1652	37	NM_001111111	Atg16l2
1653	37	NM_001044751	Hsd11b1
1654	37	NM_008288	Hsd11b1
1655	37	NM_001039376	Pde4dip
1656	37	NM_145502	Erlin1
1657	37	NM_025630	Aggf1
1658	37	NM_001164360	Erlin1
1659	37	NM_001164359	Erlin1
1660	37	NM_013483	Btn1a1
1661	37	NM_021307	Zfp112
1662	37	NM_175272	Nav2
1663	37	NM_029612	Slamf9
1664	37	NM_009645	Aicda
1665	37	NM_001134391	Apobec1
1666	37	NM_031159	Apobec1
1667	37	NM_139218	Dppa3
1668	37	NM_008108	Gdf3
1669	37	NM_177756	Colgalt2
1670	37	NM_015776	Mfap5
1671	37	NM_009704	Areg
1672	37	NR_040428	Gm19619
1673	37	NM_001029933	Zfp114
1674	37	NM_019941	Zfp235
1675	37	NM_001289717	Bcl2l1
1676	37	NM_001289716	Bcl2l1
1677	37	NM_001289614	Btn2a2
1678	37	NM_009743	Bcl2l1
1679	37	NM_001289634	Zfp180
1680	37	NM_175938	Btn2a2
1681	37	NM_001289615	Btn2a2
1682	37	NM_001289637	Zfp180
1683	37	NM_001289640	Zfp180
1684	37	NM_001289641	Zfp180
1685	37	NM_203489	Vmn1r183
1686	37	NM_001045486	Zfp180
1687	37	NM_001289739	Bcl2l1
1688	37	NM_172483	Zfp180
1689	37	NM_026893	Dcaf12
1690	37	NM_199157	Ifnk
1691	37	NM_026872	Ubap2
1692	36	NM_001033375	A230046K03Rik
1693	36	NM_001081044	Mylk2
1694	36	NR_037206	Mir1249
1695	36	NM_001033273	5031439G07Rik
1696	36	NR_029794	Mir212
1697	36	NM_027136	Ovca2
1698	36	NM_001081166	Phf21b
1699	36	NM_001105066	Vmn2r34
1700	36	NR_027990	Enoph1
1701	36	NM_001105067	Vmn2r35
1702	36	NM_026421	Enoph1
1703	36	NM_013784	Pign
1704	36	NM_016690	Hnrnpdl
1705	36	NM_001105075	Vmn2r45
1706	36	NM_001163035	Enoph1
1707	36	NM_178664	B3gntl1
1708	36	NM_025816	Tax1bp1
1709	36	NM_010430	Hic1
1710	36	NM_172469	Clic6
1711	36	NM_144491	Dph1
1712	36	NR_029546	Mir132
1713	36	NM_001037914	Mcidas
1714	36	NM_029878	Tbcd
1715	36	NM_001081062	Ccno
1716	36	NM_053091	Cox4i2
1717	36	NM_010495	Id1
1718	36	NM_001098203	Hic1
1719	36	NR_030731	Phf21b
1720	36	NR_106182	Mir8104
1721	36	NM_001141976	Tpx2
1722	36	NM_009929	Col18a1
1723	36	NR_038180	1700061F12Rik
1724	36	NM_001141977	Tpx2
1725	36	NM_028109	Tpx2
1726	36	NM_172594	Dhx29
1727	36	NR_015522	2810429I04Rik
1728	36	NM_028151	Skiv2l2
1729	36	NM_001131020	Gfap
1730	36	NM_008247	Ppap2a
1731	36	NM_008903	Ppap2a
1732	36	NM_016714	Nup50
1733	36	NM_001081011	Srgap2
1734	36	NM_001141978	Tpx2
1735	36	NM_010277	Gfap
1736	36	NM_001113514	Itga9
1737	36	NM_133721	Itga9
1738	36	NM_026944	Alkbh3
1739	36	NM_027090	2300009A05Rik
1740	36	NM_001113404	Tshr
1741	36	NM_011552	Tcof1
1742	36	NM_011648	Tshr
1743	36	NR_028427	5830416P10Rik
1744	36	NM_001255991	Btbd8
1745	36	NM_001198984	Tcof1
1746	36	NM_027599	Lpcat2b
1747	36	NM_001001804	Ephx4
1748	36	NR_049195	Mir5622
1749	36	NM_001081106	Cytl1
1750	36	NM_145220	Appl2
1751	36	NM_177708	Rtn4rl1
1752	36	NM_018805	Hs3st3b1
1753	36	NR_131111	9630013K17Rik
1754	36	NM_001141975	Tpx2
1755	36	NM_025766	Fam187a
1756	36	NM_201519	Map4k5
1757	36	NM_001159382	Gjc1
1758	36	NM_139295	Mcfd2
1759	36	NM_176808	Mcfd2
1760	36	NM_033134	Inpp5e
1761	36	NM_010835	Msx1
1762	36	NM_001290437	Inpp5e
1763	36	NM_153125	Sec16a
1764	36	NM_019657	Hsd17b12
1765	36	NM_019990	Stard10
1766	36	NM_008122	Gjc1
1767	36	NM_001159383	Gjc1
1768	36	NM_011431	Eftud2
1769	36	NM_028492	Ccdc103
1770	36	NM_173180	Pmpca
1771	36	NM_001109995	Eftud2
1772	36	NM_080846	Higd1b
1773	36	NM_197959	Kif18b
1774	36	NM_011795	C1ql1
1775	36	NR_037963	2410004I01Rik
1776	36	NR_027920	Msx1os
1777	36	NR_110957	Inpp5e
1778	35	NR_033573	4930512B01Rik
1779	35	NM_009830	Ccne2
1780	35	NM_178112	Ints8
1781	35	NR_015506	4833418N02Rik
1782	35	NM_008100	Gcg
1783	35	NM_010928	Notch2
1784	35	NM_198654	Nsl1
1785	35	NM_182841	Tmem150c
1786	35	NM_001159595	Ints8
1787	35	NM_001037134	Ccne2
1788	35	NM_153543	Aldh1l2
1789	35	NR_105962	Mir6996
1790	35	NR_073392	Runx2
1791	35	NR_132655	Gm35978
1792	35	NM_001243223	Rgsl1
1793	35	NM_011882	Rnasel
1794	35	NR_035483	Mir1957a
1795	35	NR_035483	Mir1957a
1796	35	NM_001109991	Col18a1
1797	35	NM_001252313	Ncor1
1798	35	NM_013638	Prm3
1799	35	NM_001301705	Adamtsl4
1800	35	NM_011308	Ncor1
1801	35	NM_001256048	Mamld1
1802	35	NM_175367	Ston2
1803	35	NM_011267	Rgs16
1804	35	NM_011643	Trpc1
1805	35	NM_001081354	Mamld1
1806	35	NM_001162932	Rmi2
1807	35	NM_013637	Prm1
1808	35	NM_013685	Tcf4
1809	35	NM_021897	Trp53inp1
1810	35	NM_008933	Prm2
1811	35	NM_144899	Adamtsl4
1812	35	NM_001284190	Agbl4
1813	35	NM_198094	Brd4
1814	35	NM_001282943	Ccne2
1815	35	NM_001311123	Trpc1
1816	35	NM_001048189	Agbl4
1817	35	NM_030231	Agbl4
1818	35	NM_001199105	Trp53inp1
1819	35	NR_030455	Mir684-2
1820	35	NM_020508	Brd4
1821	35	NM_008262	Onecut1
1822	35	NR_045284	Gm16551
1823	35	NM_001286630	Brd4
1824	35	NM_001142655	Arpp19
1825	35	NM_021548	Arpp19
1826	35	NM_001083967	Tcf4
1827	35	NM_001033779	Gm5544
1828	35	NM_001204229	Clec16a
1829	35	NM_001081020	Adamts6
1830	35	NM_177562	Clec16a
1831	35	NM_153584	Fam214a
1832	35	NM_181061	Cenpk
1833	35	NM_144891	Gdap1l1
1834	35	NM_172807	Ppwd1
1835	35	NM_021790	Cenpk
1836	35	NM_008714	Notch1
1837	35	NM_001033228	Itga1
1838	35	NR_045843	Gm5420
1839	35	NM_001159543	Dpp4
1840	35	NM_007986	Fap
1841	35	NM_010074	Dpp4
1842	35	NR_132443	Hist1h2al
1843	35	NM_027448	Lca5
1844	35	NM_013694	Tnp2
1845	35	NM_011954	Prl2c4
1846	35	NM_001271603	Socs1
1847	35	NM_011118	Prl2c3
1848	35	NM_021566	Jph2
1849	35	NM_009896	Socs1
1850	35	NM_025699	Oser1
1851	35	NM_001205076	Jph2
1852	35	NM_146535	Olfr1370
1853	35	NM_001113283	Fam214a
1854	35	NM_010984	Olfr263
1855	35	NM_134058	Pelo
1856	35	NM_001199271	Slc19a1
1857	35	NR_102437	Gm2087
1858	35	NM_146534	Olfr1368
1859	35	NM_009054	Trim27
1860	35	NM_031391	Gtf2a1
1861	35	NM_175335	Gtf2a1
1862	35	NR_045993	Tmem150cos
1863	35	NM_001310670	Zfp111
1864	35	NM_029620	Pcolce2
1865	35	NM_019940	Zfp111
1866	35	NR_075088	Cenpk
1867	35	NM_030731	Trim23
1868	35	NM_031196	Slc19a1
1869	35	NM_001168277	Jazf1
1870	35	NM_029434	Lca5
1871	35	NM_008562	Mcl1
1872	34	NM_001033210	Pls1
1873	34	NR_106079	Mir7220
1874	34	NM_146025	Samd14
1875	34	NM_018792	Hils1
1876	34	NM_172261	Ppp1r9b
1877	34	NM_001145198	1500009L16Rik
1878	34	NR_040705	B930025P03Rik
1879	34	NM_001310763	Tex26
1880	34	NM_198894	Abr
1881	34	NM_001012477	Cxcl12
1882	34	NM_013655	Cxcl12
1883	34	NM_030060	Batf3
1884	34	NM_198895	Abr
1885	34	NM_007742	Col1a1
1886	34	NM_001291186	Abr
1887	34	NM_001310764	Tex26
1888	34	NM_198018	Abr
1889	34	NM_026176	Pdcl
1890	34	NM_001310765	Tex26
1891	34	NM_023138	Map2k2
1892	34	NR_049187	Mir5615-2
1893	34	NR_049186	Mir5615-1
1894	34	NM_146374	Olfr368
1895	34	NM_212438	Wiz
1896	34	NM_001038499	Arsi
1897	34	NM_009880	Cdx1
1898	34	NM_029464	Tex26
1899	34	NM_009792	Camk2a
1900	34	NM_028126	Strada
1901	34	NM_001252448	Strada
1902	34	NM_001286809	Camk2a
1903	34	NM_001205037	Gm11544
1904	34	NR_105948	Mir6982
1905	34	NM_201353	Slc6a7
1906	34	NM_026433	Tmem100
1907	34	NM_021501	Pias4
1908	34	NM_146253	Zbtb6
1909	34	NM_001033960	Rabgap1
1910	34	NM_008796	Pctp
1911	34	NR_003292	Zxda
1912	34	NM_001100591	Rc3h2
1913	34	NM_011717	Wiz
1914	34	NM_010831	Sik1
1915	34	NM_026631	Nhp2
1916	34	NR_028535	Snord90
1917	34	NM_133667	Pdk2
1918	34	NM_144796	Susd4
1919	34	NM_172588	Serinc5
1920	34	NM_001033547	Ccdc185
1921	34	NR_106074	Mir7215
1922	34	NM_025346	Rmnd5b
1923	34	NM_009161	Sgca
1924	34	NM_021704	Cxcl12
1925	34	NM_146121	Rabgap1
1926	34	NR_027958	D930048N14Rik
1927	34	NM_027198	Zswim7
1928	34	NM_029704	Ttc19
1929	34	NM_028360	Ttc19
1930	34	NM_175255	Sec24a
1931	34	NM_178692	C130074G19Rik
1932	34	NM_001290785	Sec24a
1933	34	NM_007498	Atf3
1934	34	NM_001109759	Fam71a
1935	34	NM_010731	Zbtb7a
1936	34	NM_001033447	Gm960
1937	34	NM_001290508	Dolpp1
1938	34	NM_023275	Rhoj
1939	34	NM_025319	0610009B22Rik
1940	34	NM_199025	Zbtb26
1941	34	NM_001290642	Rc3h2
1942	34	NM_177383	Gpr21
1943	34	NM_001289709	Sh3glb2
1944	34	NM_001289710	Sh3glb2
1945	34	NM_001242407	Fam73b
1946	34	NM_020329	Dolpp1
1947	34	NM_145974	N4bp3
1948	34	NM_139302	Sh3glb2
1949	34	NM_001290509	Dolpp1
1950	34	NM_175392	Fam73b
1951	34	NM_017476	Akap8l
1952	34	NM_001291161	Timm22
1953	34	NM_019818	Timm22
1954	34	NM_011342	Sec22b
1955	34	NM_198304	Nup188
1956	34	NM_030091	Ola1
1957	34	NM_019774	Akap8
1958	34	NM_025942	Ola1
1959	34	NR_102285	4833411C07Rik
1960	34	NM_001252449	Strada
1961	34	NR_030715	3930402G23Rik
1962	34	NM_001081212	Irs2
1963	34	NR_131219	Akap8
1964	34	NM_027519	Medag
1965	34	NR_131218	Akap8
1966	34	NR_111896	Timm22
1967	34	NM_023355	Timm22
1968	34	NR_102329	Gm4432
1969	34	NM_007413	Adora2b
1970	34	NM_001163769	U2af1
1971	34	NM_001281818	Specc1
1972	34	NM_023668	Ndel1
1973	34	NM_001040111	Arap1
1974	34	NM_001029936	Specc1
1975	34	NM_027180	Arap1
1976	34	NM_001290454	Ubap1
1977	34	NM_001040112	Arap1
1978	34	NM_177407	Camk2a
1979	34	NM_024274	Fars2
1980	34	NM_001039138	Camk2g
1981	34	NM_173447	Ephb1
1982	34	NM_013501	Cryaa
1983	34	NM_001168296	Ephb1
1984	34	NM_009080	Rpl26
1985	34	NM_177060	Rnf222
1986	34	NM_001039189	Fars2
1987	34	NM_001039139	Camk2g
1988	34	NM_024187	U2af1
1989	34	NM_028074	Ddx42
1990	34	NM_026009	Ccdc47
1991	34	NM_178597	Camk2g
1992	34	NM_172397	Limd2
1993	34	NM_011947	Map3k3
1994	34	NM_001278570	Cryaa
1995	34	NM_001278569	Cryaa
1996	34	NM_023305	Ubap1
1997	34	NM_030237	Spz1
1998	34	NM_172827	Lnpep
[truncated: 16,975 more rows]
