# Supplementary material for: Genome-wide piggyBac transposon mediated screening reveals genes related to reprogramming
Source: Protein Cell. 2016 Oct 19;8(2):134–9. doi: 10.1007/s13238-016-0332-z (PMC5291772; doi:10.1007/s13238-016-0332-z)
Supplement: Supplementary file 4 — Supplementary material 4 (XLS 287 kb) [file 13238_2016_332_MOESM4_ESM.xls]

## Sheet: Sheet1
Table S3. The ranking list of genes whose products were disrupted.
	Insert Frequency	RefSeq	Genes
1	134	NM_019573	Wwox
2	93	NM_001304544	Pakap
3	88	NM_181415	Atrnl1
4	84	NM_009950	Cradd
5	75	NM_001271631	Runx2
6	75	NM_001271630	Runx2
7	75	NM_001145920	Runx2
8	75	NM_009820	Runx2
9	75	NM_001146038	Runx2
10	75	NM_001271627	Runx2
11	74	NM_028275	1700112E06Rik
12	74	NM_019776	Snd1
13	74	NM_001122952	Nfia
14	72	NM_011520	Sdc3
15	70	NM_175386	Lhfp
16	67	NM_001289653	Nell2
17	65	NM_170778	Dpyd
18	65	NM_001302116	Usp3
19	65	NM_144937	Usp3
20	61	NM_008744	Ntn1
21	59	NM_009148	Exoc4
22	59	NM_027772	Pdss2
23	59	NM_001168289	Pdss2
24	58	NM_029998	6030458C11Rik
25	57	NM_178061	Mob3b
26	57	NM_010067	Trdmt1
27	57	NM_010905	Nfia
28	57	NM_001122953	Nfia
29	57	NM_178789	Tmem117
30	56	NM_001199293	Tex14
31	56	NM_031386	Tex14
32	55	NM_172646	Dnm3
33	55	NM_001038619	Dnm3
34	54	NM_001170746	Magi2
35	54	NM_001039104	Trpm1
36	53	NM_001166503	Slc39a11
37	53	NM_134156	Actn1
38	53	NM_027216	Slc39a11
39	52	NM_030068	Iqch
40	52	NM_008750	Nxn
41	52	NM_001311098	Iqch
42	51	NM_001159751	Tcea1
43	51	NM_011541	Tcea1
44	51	NM_001159750	Tcea1
45	51	NM_001159633	Slc44a1
46	51	NM_133891	Slc44a1
47	50	NM_030113	Arhgap10
48	50	NM_010111	Efnb2
49	49	NM_028052	Synpr
50	49	NM_001163032	Synpr
51	49	NM_001135727	Sh3kbp1
52	49	NM_011394	Slc20a2
53	49	NM_134437	Il17rd
54	48	NM_133821	Phlpp1
55	48	NM_020296	Rbms1
56	47	NM_027193	Dph5
57	47	NM_001113210	Nfib
58	47	NM_008687	Nfib
59	47	NM_001113412	Fggy
60	47	NM_001113209	Nfib
61	47	NM_001286131	Nfib
62	47	NM_001081557	Camta1
63	47	NM_001286127	Nfib
64	47	NM_010906	Nfix
65	47	NM_001081982	Nfix
66	45	NM_172666	Agps
67	45	NM_016798	Pdlim3
68	45	NM_021389	Sh3kbp1
69	44	NM_001177874	Gps1
70	44	NM_177222	Casc1
71	44	NM_025770	Atg10
72	44	NM_139117	Ybx3
73	44	NM_145370	Gps1
74	44	NM_008229	Hdac2
75	44	NM_011733	Ybx3
76	44	NM_001004176	Maml3
77	43	NM_175164	Arhgap26
78	42	NM_001305671	Glis3
79	42	NM_001166482	Mthfsd
80	42	NM_001033270	Slc4a7
81	42	NM_175459	Glis3
82	42	NM_009616	Adam19
83	42	NM_197993	Tut1
84	42	NM_001291890	Adam19
85	41	NM_009524	Wnt5a
86	41	NM_001256224	Wnt5a
87	41	NM_001033430	Kdm7a
88	41	NM_001145879	Atp6ap1l
89	41	NM_145851	Cables2
90	41	NM_001033874	Ak8
91	40	NM_001042675	Rbpms
92	40	NM_001033213	Ttc7b
93	40	NM_010763	Man1a2
94	40	NM_011740	Ywhaz
95	40	NM_001166360	6030458C11Rik
96	40	NM_145526	P2rx3
97	40	NM_013624	Otog
98	40	NM_019987	Ick
99	40	NM_001163780	Ick
100	40	NM_009649	Akap2
101	40	NM_001035533	Akap2
102	40	NM_001271473	Scube1
103	40	NM_001166465	Spock1
104	40	NM_001166464	Spock1
105	40	NM_001271472	Scube1
106	40	NM_022723	Scube1
107	40	NM_001033528	Usp36
108	40	NM_001286168	Rbpms
109	40	NM_019733	Rbpms
110	40	NM_001253806	Ywhaz
111	40	NM_001042674	Rbpms
112	40	NM_001253805	Ywhaz
113	40	NM_001253807	Ywhaz
114	40	NM_001035532	Akap2
115	39	NM_009785	Cacna2d3
116	39	NM_001081088	Lrp2
117	39	NM_015823	Magi2
118	39	NM_001170745	Magi2
119	39	NM_001081033	Pde11a
120	39	NM_199467	Mms22l
121	39	NM_010508	Ifnar1
122	39	NM_001033385	Tbc1d32
123	39	NM_010617	Kif13a
124	39	NM_144793	Slc25a38
125	39	NM_175485	Prtg
126	39	NM_172600	Tmem260
127	38	NM_008305	Hspg2
128	38	NM_009525	Wnt5b
129	38	NM_001271758	Wnt5b
130	38	NM_144523	Zfp622
131	38	NM_001271578	Sec1
132	38	NM_001159518	Igfbp7
133	38	NM_177905	Piwil4
134	38	NM_008048	Igfbp7
135	38	NM_001271757	Wnt5b
136	37	NM_001110218	Ppm1h
137	37	NM_175460	Nmnat2
138	37	NM_001037737	Arnt
139	37	NM_001113353	Synj2
140	37	NM_009709	Arnt
141	37	NM_001113352	Synj2
142	37	NM_028757	Nebl
143	37	NM_016846	Rgl1
144	37	NM_010513	Igf1r
145	37	NM_176919	Ppm1h
146	37	NM_001111016	Nav2
147	37	NM_001113351	Synj2
148	37	NM_011523	Synj2
149	36	NM_144525	Tmem214
150	36	NM_030703	Cpn1
151	36	NM_029332	Akap13
152	36	NM_010835	Msx1
153	36	NM_008112	Gdi2
154	36	NM_010277	Gfap
155	36	NM_001081011	Srgap2
156	36	NM_029858	Ston1
157	36	NM_028151	Skiv2l2
158	35	NM_018768	Stx8
159	35	NM_027326	Mllt3
160	35	NM_031391	Gtf2a1
161	35	NM_013685	Tcf4
162	35	NM_001289717	Bcl2l1
163	35	NM_001083967	Tcf4
164	35	NM_001289716	Bcl2l1
165	35	NM_001289739	Bcl2l1
166	35	NM_009743	Bcl2l1
167	35	NM_145220	Appl2
168	35	NM_021714	Wbp11
169	35	NM_029620	Pcolce2
170	35	NM_001002764	Smg6
171	34	NM_007413	Adora2b
172	34	NM_001111111	Atg16l2
173	34	NM_010909	Nfkbil1
174	34	NM_001039189	Fars2
175	34	NM_144796	Susd4
176	34	NM_019657	Hsd17b12
177	34	NM_177407	Camk2a
178	34	NM_173447	Ephb1
179	34	NM_146253	Zbtb6
180	34	NM_007400	Adam12
181	34	NM_001168296	Ephb1
182	34	NM_024274	Fars2
183	34	NM_172588	Serinc5
184	34	NM_007742	Col1a1
185	33	NM_198894	Abr
186	33	NM_008797	Pcx
187	33	NM_198895	Abr
188	33	NM_001198785	Aatk
189	33	NM_001033789	Gm5820
190	33	NM_198018	Abr
191	33	NM_172827	Lnpep
192	33	NM_028713	Rftn2
193	33	NM_138748	Ppp2r4
194	33	NM_009929	Col18a1
195	33	NM_001162946	Pcx
196	32	NM_134079	Adk
197	32	NM_001128181	Dlgap1
198	32	NM_177639	Dlgap1
199	32	NM_021566	Jph2
200	32	NM_001243041	Adk
201	32	NM_001305798	Midn
202	32	NM_001290785	Sec24a
203	32	NM_001305799	Midn
204	32	NM_019681	Ncs1
205	32	NM_009682	Ap3s2
206	32	NM_001205076	Jph2
207	32	NM_175291	Dock10
208	32	NM_013862	Rabgap1l
209	32	NM_021565	Midn
210	32	NM_175255	Sec24a
211	32	NM_027712	Dlgap1
212	32	NM_001128180	Dlgap1
213	32	NM_001255991	Btbd8
214	31	NM_007897	Ebf1
215	31	NM_207676	Cadm1
216	31	NM_001290710	Ebf1
217	31	NM_001290709	Ebf1
218	31	NM_018871	Ywhag
219	31	NM_009828	Ccna2
220	31	NM_144825	Taok1
221	31	NM_028472	Bmper
222	31	NM_207675	Cadm1
223	31	NM_010441	Hmga2
224	31	NM_001025600	Cadm1
225	31	NM_018770	Cadm1
226	31	NM_198169	Gmeb2
227	31	NM_001290711	Ebf1
228	31	NM_001271587	Eps8
229	31	NM_001310841	Cadm1
230	31	NM_152803	Hpse
231	31	NM_001101486	Fam71f2
232	30	NM_001170975	Dbndd1
233	30	NM_028146	Dbndd1
234	30	NM_001252623	Csgalnact1
235	30	NM_172753	Csgalnact1
236	30	NM_001100451	Msl2
237	30	NM_028392	Ppp2r2b
238	30	NM_001170976	Dbndd1
239	30	NM_001290705	Slc25a14
240	30	NM_011398	Slc25a14
241	30	NM_010162	Ext1
242	30	NM_001166450	Slc25a14
243	30	NM_008926	Prkg2
244	30	NM_013528	Gfpt1
245	29	NM_009333	Tcf7l2
246	29	NM_054056	Pawr
247	29	NM_027585	Cnbd2
248	29	NM_001142921	Tcf7l2
249	29	NM_001142920	Tcf7l2
250	29	NM_008074	Gabrg3
251	29	NM_001142922	Tcf7l2
252	29	NM_010887	Ndufs4
253	29	NM_009302	Swap70
254	29	NM_001276399	Ippk
255	29	NM_146168	Vopp1
256	29	NM_001142918	Tcf7l2
257	29	NM_016678	Reck
258	29	NM_001310428	Crocc2
259	29	NM_173379	P3h2
260	29	NM_001142923	Tcf7l2
261	29	NM_177841	4932418E24Rik
262	29	NM_010363	Gstz1
263	29	NM_175171	Mast4
264	29	NM_025599	Cmss1
265	29	NM_199056	Ippk
266	29	NM_001142919	Tcf7l2
267	28	NM_172788	Sh3rf3
268	28	NM_001081166	Phf21b
269	28	NM_011241	Rangap1
270	28	NM_025857	Aagab
271	28	NM_028898	Rptor
272	28	NM_001146174	Rangap1
273	28	NM_001162941	Mapre2
274	28	NM_153058	Mapre2
275	28	NM_026746	Nsmce2
276	28	NM_001205173	Iffo2
277	28	NM_015829	Slc25a13
278	28	NM_183221	Fat4
279	28	NM_001080944	Atp8b4
280	28	NM_019774	Akap8
281	28	NM_001177572	Slc25a13
282	28	NM_001164604	Nsmce2
283	28	NM_172705	Phf13
284	27	NM_177368	Tmtc2
285	27	NM_172937	Shprh
286	27	NM_011854	Oasl2
287	27	NM_175389	Trmt10a
288	27	NM_001284354	Shprh
289	27	NM_013867	Bcar3
290	27	NM_001195633	Epg5
291	27	NM_001077707	Shprh
292	27	NM_134032	Hoxb2
293	27	NM_001040426	Thsd4
294	27	NM_172868	Palm2
295	27	NM_001080129	Tmpo
296	27	NM_001080132	Tmpo
297	27	NM_008845	Pip4k2a
298	27	NM_053202	Foxp1
299	27	NM_019920	Lamtor3
300	27	NM_001293641	Ppa2
301	27	NM_019707	Cdh13
302	27	NM_001080131	Tmpo
303	27	NM_001080130	Tmpo
304	27	NM_146141	Ppa2
305	27	NM_010216	Figf
306	27	NM_001197321	Foxp1
307	27	NM_133714	Kansl2
308	27	NM_001289437	Kansl2
309	27	NM_001004468	Tacc2
310	27	NM_001081206	Dgki
311	27	NM_011605	Tmpo
312	27	NM_206856	Tacc2
313	27	NM_001308489	Figf
314	27	NM_001201470	Papss2
315	26	NM_011444	Sox5
316	26	NM_001110843	Cacna2d1
317	26	NM_029478	Vmp1
318	26	NM_001110846	Cacna2d1
319	26	NM_001243163	Sox5
320	26	NM_001113559	Sox5
321	26	NM_001110844	Cacna2d1
322	26	NM_001177898	Skap1
323	26	NM_001033186	Skap1
324	26	NM_023214	Slc30a7
325	26	NM_019919	Ltbp1
326	26	NM_009784	Cacna2d1
327	26	NM_001293673	Nptn
328	26	NM_206958	Ltbp1
329	26	NM_001110845	Cacna2d1
330	26	NM_009116	Prrx2
331	26	NM_029797	Mnd1
332	26	NM_009145	Nptn
333	26	NM_019472	Myo10
334	26	NM_011947	Map3k3
335	26	NM_001177899	Skap1
336	25	NM_001162366	Ptk2b
337	25	NM_001165965	Fndc7
338	25	NM_177091	Fndc7
339	25	NM_001162365	Ptk2b
340	25	NM_011894	Sh3bp5
341	25	NM_133999	Fig4
342	25	NM_172498	Ptk2b
343	25	NM_180974	Foxn2
344	25	NM_015756	Shroom3
345	25	NM_001034013	Asic2
346	25	NM_175124	Lrrc28
347	25	NM_009932	Col4a2
348	25	NM_001267622	Ttc28
349	25	NM_008095	Gbas
350	25	NM_172410	Nup93
351	25	NM_172861	Slc7a14
352	25	NM_053195	Slc24a3
353	25	NM_139270	Pth2r
354	25	NM_001013771	Gm973
355	25	NM_011948	Map3k4
356	25	NM_001033219	Slc45a4
357	25	NM_001081302	Trio
358	25	NM_178697	Clca2
359	24	NM_011660	Txn1
360	24	NM_007772	Hivep1
361	24	NM_021568	Pcbp3
362	24	NM_010681	Lama4
363	24	NM_177561	Usp46
364	24	NM_172812	Htr2a
365	24	NM_001271386	Hdac9
366	24	NM_001242349	Ano1
367	24	NM_146068	Spidr
368	24	NM_008078	Gad2
369	24	NM_175464	Pkp4
370	24	NM_026361	Pkp4
371	24	NM_178642	Ano1
372	24	NM_176860	Ubash3b
373	24	NM_001204166	Rapgef4
374	24	NM_001204165	Rapgef4
375	24	NM_011197	Ptgfrn
376	24	NM_019688	Rapgef4
377	24	NM_001033420	Dock1
378	24	NM_178890	Abtb2
379	24	NM_001145824	Hipk3
380	24	NM_010897	Nf1
381	24	NM_010434	Hipk3
382	24	NM_133649	Slc12a6
383	23	NM_001253378	Kcnma1
384	23	NM_013698	Txk
385	23	NM_001294329	Tlk2
386	23	NM_001294331	Tlk2
387	23	NM_001285458	Fmn1
388	23	NM_001285947	Cyp39a1
389	23	NM_001285459	Fmn1
390	23	NM_010230	Fmn1
391	23	NM_018887	Cyp39a1
392	23	NM_001112705	Tlk2
393	23	NM_001294334	Tlk2
394	23	NM_001253368	Kcnma1
395	23	NM_001253366	Kcnma1
396	23	NM_001285948	Cyp39a1
397	23	NM_007935	Epc1
398	23	NM_001253364	Kcnma1
399	23	NM_001289780	Pus7
400	23	NM_001291242	Cct6b
401	23	NM_001286825	Uspl1
402	23	NM_001294330	Tlk2
403	23	NM_001253367	Kcnma1
404	23	NM_001289781	Pus7
405	23	NM_032008	Slmap
406	23	NM_001310445	Slmap
407	23	NM_178616	Psmd11
408	23	NM_001253365	Kcnma1
409	23	NM_001286824	Uspl1
410	23	NM_001253362	Kcnma1
411	23	NM_001253363	Kcnma1
412	23	NM_001013378	Uspl1
413	23	NM_145148	Frmd4b
414	23	NM_008779	Cntn3
415	23	NM_001253370	Kcnma1
416	23	NM_001253359	Kcnma1
417	23	NM_001253369	Kcnma1
418	23	NM_001122754	Txk
419	23	NM_015803	Atp8a2
420	23	NM_001289494	Txk
421	23	NM_001034874	Shisa6
422	23	NM_001253371	Kcnma1
423	23	NM_001024720	Hmcn1
424	23	NM_008371	Il7
425	23	NM_010610	Kcnma1
426	23	NM_001253358	Kcnma1
427	23	NM_001289495	Txk
428	23	NM_001253360	Kcnma1
429	23	NM_054053	Adgrv1
430	23	NM_145401	Prkag2
431	23	NM_001253372	Kcnma1
432	23	NM_001253377	Kcnma1
433	23	NM_001253375	Kcnma1
434	23	NM_021889	Syt9
435	23	NM_013632	Pnp
436	23	NM_009839	Cct6b
437	23	NM_023887	Gcnt2
438	23	NM_001310480	Prkag2
439	23	NM_001253361	Kcnma1
440	23	NM_001253374	Kcnma1
441	23	NM_001115149	Uspl1
442	23	NM_023275	Rhoj
443	23	NM_001115150	Uspl1
444	23	NM_001115153	Uspl1
445	23	NM_001115151	Uspl1
446	23	NM_001253373	Kcnma1
447	23	NM_001099635	Myh3
448	23	NM_010586	Itpr2
449	23	NM_019923	Itpr2
450	23	NM_178403	Pus7
451	23	NM_001253376	Kcnma1
452	22	NM_011857	Tenm3
453	22	NM_001145937	Tenm3
454	22	NM_029988	Pigh
455	22	NM_009459	Ube2h
456	22	NM_001169576	Ube2h
457	22	NM_023672	Ssbp3
458	22	NM_198438	Ssbp3
459	22	NM_001197322	Foxp1
460	22	NM_028640	Whrn
461	22	NM_001008791	Whrn
462	22	NM_001008793	Whrn
463	22	NM_001008792	Whrn
464	22	NM_080448	Srgap3
465	22	NM_001005477	Barhl2
466	22	NM_020052	Scube2
467	22	NM_001163833	Msl3l2
468	22	NM_027188	Smyd3
469	22	NM_001007589	Akirin2
470	22	NM_133659	Erg
471	22	NM_198007	Ascc3
472	22	NM_001173553	Cdc14a
473	22	NM_001080818	Cdc14a
474	22	NM_027121	Vkorc1l1
475	22	NM_001302152	Erg
476	22	NM_026071	Slc25a19
477	22	NM_001252384	Slc25a19
478	22	NM_009031	Rbbp7
479	22	NM_001252394	Slc25a19
480	22	NM_001286382	Vkorc1l1
481	22	NM_001302179	Erg
482	22	NM_001001327	Vkorc1l1
483	22	NM_001001883	Hecw2
484	22	NM_027697	4933413G19Rik
485	22	NM_001169577	Ube2h
486	22	NM_001302183	Erg
487	22	NM_007688	Cfl2
488	22	NM_001252395	Slc25a19
489	21	NM_207515	Mbnl2
490	21	NM_019796	Syncrip
491	21	NM_001284328	Syncrip
492	21	NM_001311110	Senp6
493	21	NM_025830	Wwp2
494	21	NM_146003	Senp6
495	21	NM_175750	Plxna4
496	21	NM_178615	Rgmb
497	21	NM_177076	Fbxl13
498	21	NM_181590	Shq1
499	21	NM_001199632	Fbxl13
500	21	NM_177683	Vgll4
501	21	NM_008591	Met
502	21	NM_176976	Cep295
503	21	NM_009821	Runx1
504	21	NM_011215	Ptprn2
505	21	NM_001111021	Runx1
506	21	NM_001111023	Runx1
507	21	NM_173431	Rpgrip1l
508	21	NM_133997	Apof
509	21	NM_001111022	Runx1
510	21	NM_001007221	Adam22
511	21	NM_001012625	Rims1
512	21	NM_001012623	Rims1
513	21	NM_001012623	Rims1
514	21	NM_001012624	Rims1
515	21	NM_134063	Fam208b
516	21	NM_175341	Mbnl2
517	21	NM_001282040	Pmm1
518	21	NM_001282041	Pmm1
519	21	NM_013872	Pmm1
520	21	NM_001098225	Adam22
521	21	NM_181732	Aida
522	21	NM_001305981	Diap1
523	21	NM_001305980	Diap1
524	21	NM_001281955	Csmd2
525	21	NM_001007220	Adam22
526	21	NM_001277266	Adam17
527	21	NM_001113486	Sept9
528	21	NM_080455	Tshz2
529	21	NM_009615	Adam17
530	21	NM_001310440	Adam22
531	21	NM_001310439	Adam22
532	21	NM_007858	Diap1
533	21	NM_197990	1700025G04Rik
534	21	NM_019666	Syncrip
535	20	NM_001004364	Asap2
536	20	NM_001098168	Asap2
537	20	NM_019670	Diap3
538	20	NM_001135192	Asap2
539	20	NM_011213	Ptprf
540	20	NM_011204	Ptpn13
541	20	NM_001197147	Slc4a4
542	20	NM_007810	Cyp19a1
543	20	NM_009316	Map3k7
544	20	NM_172688	Map3k7
545	20	NM_018760	Slc4a4
546	20	NM_001136260	Slc4a4
547	20	NM_028469	3110082I17Rik
548	20	NM_015800	Crim1
549	20	NM_001310464	Reln
550	20	NM_010838	Mapt
551	20	NM_029137	Csmd2os
552	20	NM_016792	Txnl1
553	20	NM_001038609	Mapt
554	20	NM_130457	Cntnap4
555	20	NM_001285456	Mapt
556	20	NM_027667	Arhgap19
557	20	NM_021382	Tacr3
558	20	NM_145500	Ubtd1
559	20	NM_001146022	Wdfy4
560	20	NM_001285455	Mapt
561	20	NM_027547	Prdm5
562	20	NM_011261	Reln
563	20	NM_001285454	Mapt
564	20	NM_001163495	Arhgap19
565	20	NM_175515	Intu
566	20	NM_030150	Dhx58
567	19	NM_201600	Myo5b
568	19	NM_001134457	Nxpe3
569	19	NM_009722	Atp2a2
570	19	NM_177124	Tnrc6b
571	19	NM_001110140	Atp2a2
572	19	NM_010636	Klf12
573	19	NM_198111	Akap6
574	19	NM_001310630	Usp10
575	19	NM_009462	Usp10
576	19	NM_001284376	Atf2
577	19	NM_009389	Tle3
578	19	NM_001310673	Lrch3
579	19	NM_001310672	Lrch3
580	19	NM_018745	Azin1
581	19	NM_172606	March6
582	19	NM_001102458	Azin1
583	19	NM_001310674	Lrch3
584	19	NM_001081255	Lrch3
585	19	NM_011936	Fto
586	19	NM_001284374	Atf2
587	19	NM_001025093	Atf2
588	19	NM_009715	Atf2
589	19	NM_001284332	Shisa5
590	19	NM_001301688	Azin1
591	19	NM_001083927	Tle3
592	19	NM_001284369	Atf2
593	19	NM_001284372	Atf2
594	19	NM_001290814	Aff3
595	19	NM_001079830	Trim33
596	19	NM_053170	Trim33
597	19	NM_011770	Ikzf2
598	19	NM_001005343	Sp9
599	19	NM_016721	Iqgap1
600	19	NM_001284373	Atf2
601	19	NM_025858	Shisa5
602	19	NM_025508	Gmpr
603	19	NM_144812	Tnrc6b
604	19	NM_001083928	Tle3
605	19	NM_001172071	Senp8
606	18	NM_001039150	Cd44
607	18	NM_001177787	Cd44
608	18	NM_009851	Cd44
609	18	NM_001039151	Cd44
610	18	NM_001040085	Sytl2
611	18	NM_031394	Sytl2
612	18	NM_025495	Cenpp
613	18	NM_028186	Nkd2
614	18	NM_001289584	Sytl2
615	18	NM_001177785	Cd44
616	18	NM_001289583	Sytl2
617	18	NM_001177786	Cd44
618	18	NM_138659	Prpf8
619	18	NM_007982	Ptk2
620	18	NM_001130409	Ptk2
621	18	NM_175138	Dnaic1
622	18	NM_016694	Park2
623	18	NM_018779	Pde3a
624	18	NM_011560	Tcte3
625	18	NM_198967	Tmtc1
626	18	NM_011104	Prkce
627	18	NM_001289585	Sytl2
628	18	NM_001161730	Tap1
629	18	NM_010143	Ephb3
630	18	NM_019740	Foxo3
631	18	NM_172947	Lsm12
632	18	NM_145515	Mark1
633	18	NM_001123367	Gm3448
634	18	NM_013683	Tap1
635	18	NM_001123367	Gm3448
636	18	NM_001123368	Gm3417
637	18	NM_001040087	Sytl2
638	18	NM_172497	Efhb
639	18	NM_001001980	Limch1
640	18	NM_001040088	Sytl2
641	18	NM_001123367	Gm3448
642	18	NM_001289586	Sytl2
643	18	NM_019431	Cacng4
644	18	NM_001123368	Gm3417
645	18	NM_001123368	Gm3417
646	18	NM_013599	Mmp9
647	18	NM_001256122	Limch1
648	17	NM_001025258	Mbp
649	17	NM_001199265	Epb41l2
650	17	NM_001025259	Mbp
651	17	NM_013511	Epb41l2
652	17	NM_010559	Il6ra
653	17	NM_010777	Mbp
654	17	NM_001310676	Il6ra
655	17	NM_001025255	Mbp
656	17	NM_001025251	Mbp
657	17	NM_021532	Dact1
658	17	NM_009428	Trpc5
659	17	NM_001025254	Mbp
660	17	NM_001025256	Mbp
661	17	NM_011844	Mgll
662	17	NM_001190466	Dact1
663	17	NM_001146349	Rnf217
664	17	NM_001166249	Mgll
665	17	NM_001163493	Stard13
666	17	NM_198104	Tcte3
667	17	NM_172938	Scml4
668	17	NM_001081025	Maats1
669	17	NM_146258	Stard13
670	17	NM_001166251	Mgll
671	17	NM_001290345	Map4k3
672	17	NM_007899	Ecm1
673	17	NM_032396	Kremen1
674	17	NM_029837	Mpped2
675	17	NM_026489	Hormad1
676	17	NM_177699	Fhod1
677	17	NM_001252653	Ecm1
678	17	NM_001143683	Mpped2
679	17	NM_001024539	Shc2
680	17	NM_011932	Dapp1
681	17	NM_029444	4930447C04Rik
682	17	NM_001289534	Hormad1
683	17	NM_001289532	Hormad1
684	17	NM_001289537	Hormad1
685	17	NM_001310753	Dapp1
686	16	NM_001205044	Jarid2
687	16	NM_001168476	Ttc23
688	16	NM_021878	Jarid2
689	16	NM_018759	Zfp326
690	16	NM_011695	Vdac2
691	16	NM_001205043	Jarid2
692	16	NM_027293	Dopey2
693	16	NM_021542	Kcnk5
694	16	NM_001141932	Rbms1
695	16	NM_178923	Scaf4
696	16	NM_001141931	Rbms1
697	16	NM_001302354	Umad1
698	16	NM_031397	Bicc1
699	16	NM_001168475	Ttc23
700	16	NM_010799	Minpp1
701	16	NM_001190483	Pcsk5
702	16	NM_025905	Ttc23
703	16	NM_178661	Creb3l2
704	16	NM_001163144	Pcsk5
705	16	NM_198037	Cachd1
706	16	NM_001302353	Umad1
707	16	NM_175388	Rnf169
708	16	NM_029967	Adamtsl1
709	16	NM_001142642	Fbrsl1
710	16	NM_001081184	Focad
711	16	NM_001293229	Zfp799
712	16	NM_177359	Zfp799
713	16	NM_172952	Gphn
714	16	NM_001164593	Pdzrn4
715	16	NM_026031	Utp11l
716	16	NM_178746	Slc38a9
717	16	NM_177324	Sbf2
718	16	NM_026610	Ndufb4
719	16	NM_145965	Gphn
720	16	NM_001164594	Pdzrn4
721	16	NM_144536	Cdkal1
722	16	NM_009569	Zfpm1
723	16	NM_001253386	Serinc2
724	16	NM_172702	Serinc2
725	16	NM_016769	Smad3
726	16	NM_001081009	Parp8
727	15	NM_001081205	Nipal1
728	15	NM_019677	Plcb1
729	15	NM_001033294	Ddx31
730	15	NM_011489	Stat5b
731	15	NM_001145830	Plcb1
732	15	NM_001177625	Ect2
733	15	NM_207636	Fndc3a
734	15	NM_001177626	Ect2
735	15	NM_007900	Ect2
736	15	NM_010723	Lmo4
737	15	NM_001161770	Lmo4
738	15	NM_182841	Tmem150c
739	15	NM_001162532	Fam174b
740	15	NM_001161769	Lmo4
741	15	NM_026861	Ubac2
742	15	NM_054040	Tulp4
743	15	NM_001122676	Zcchc2
744	15	NM_001122675	Zcchc2
745	15	NM_028230	Shmt2
746	15	NM_001252316	Shmt2
747	15	NM_178635	Uvrag
748	15	NM_007993	Fbn1
749	15	NM_001113563	Stat5b
750	15	NM_146067	Cpped1
751	15	NM_028491	1700040L02Rik
752	15	NM_007735	Col4a4
753	15	NM_013889	Zfp292
754	15	NM_176963	Galm
755	15	NM_001081549	Rcan1
756	15	NM_001033228	Itga1
757	15	NM_017404	Mrpl39
758	15	NM_175229	Srrm2
759	15	NM_008800	Pde1b
760	15	NM_153576	Cxcl17
761	15	NM_029430	Ttc23l
762	14	NM_001297601	Nfix
763	14	NM_009390	Tll1
764	14	NM_001163481	Fkbp10
765	14	NM_010221	Fkbp10
766	14	NM_011056	Pde4d
767	14	NM_172534	4932411E22Rik
768	14	NM_009741	Bcl2
769	14	NM_016874	Deaf1
770	14	NM_144820	Ccdc28a
771	14	NM_001205234	Nrxn2
772	14	NM_001205235	Nrxn2
773	14	NM_020253	Nrxn2
774	14	NM_148926	Zfand3
775	14	NM_178664	B3gntl1
776	14	NM_028643	Micu2
777	14	NM_001289924	2010111I01Rik
778	14	NM_175025	Atp2c1
779	14	NM_021414	Ahcyl2
780	14	NM_001253834	Atp2c1
781	14	NM_001253831	Atp2c1
782	14	NM_001145884	Itgb5
783	14	NM_001171000	Ahcyl2
784	14	NM_053099	Setbp1
785	14	NM_001289926	2010111I01Rik
786	14	NM_001282076	Deaf1
787	14	NM_001282073	Deaf1
788	14	NM_026067	Eri1
789	14	NM_178309	Brip1
790	14	NM_009673	Anxa5
791	14	NM_001282072	Deaf1
792	14	NM_009928	Col15a1
793	14	NM_001081981	Nfix
794	14	NM_010580	Itgb5
795	13	NM_016862	Vti1a
796	13	NM_175088	Mdfic
797	13	NM_001293685	Vti1a
798	13	NM_080635	Eif3h
799	13	NM_023908	Slco3a1
800	13	NM_026135	Kctd16
801	13	NM_001038643	Slco3a1
802	13	NM_153386	Clrn1
803	13	NM_153385	Clrn1
804	13	NM_153384	Clrn1
805	13	NM_172849	Nyap2
806	13	NM_023063	Lima1
807	13	NM_001113545	Lima1
808	13	NM_019991	Prl2a1
809	13	NM_172837	Lipk
810	13	NM_175276	Fhod3
811	13	NM_001289654	Fhod3
812	13	NM_001289655	Fhod3
813	13	NM_001205349	Lipk
814	13	NM_001081242	Tln2
815	13	NM_144797	Metrnl
816	13	NM_001033285	Cdc42bpa
817	13	NM_009025	Rasa3
818	13	NM_001282061	Rgs6
819	13	NM_001127261	Trp63
820	13	NM_001081337	Sipa1l2
821	13	NM_008680	Enah
822	13	NM_010135	Enah
823	13	NM_027963	Cfap52
824	13	NM_001083120	Enah
825	13	NM_001127260	Trp63
826	13	NM_001127259	Trp63
827	13	NM_175127	Fbxo28
828	13	NM_001083121	Enah
829	13	NM_015812	Rgs6
830	13	NM_001291160	Stau1
831	13	NM_001005740	Phactr1
832	13	NM_001302635	Phactr1
833	13	NM_011490	Stau1
834	13	NM_001109906	Stau1
835	13	NM_028247	Slc16a10
836	13	NM_001114332	Slc16a10
837	13	NM_021524	Nampt
838	13	NM_007616	Cav1
839	13	NM_015798	Fbxo15
840	13	NM_173406	Jazf1
841	13	NM_009167	Shc3
842	13	NM_001109905	Stau1
843	13	NM_175256	Heg1
844	13	NM_001310478	Rgs6
845	13	NM_027497	Epc1
846	13	NM_001290420	Ccnc
847	13	NM_207655	Egfr
848	13	NM_007912	Egfr
849	13	NM_026570	Yeats4
850	13	NM_177814	Erc2
851	12	NM_027711	Iqgap2
852	12	NM_001113518	Arhgef7
853	12	NM_017402	Arhgef7
854	12	NM_181399	Usp6nl
855	12	NM_001080548	Usp6nl
856	12	NM_175211	Ralgps1
857	12	NM_001290572	Ralgps1
858	12	NM_001290570	Ralgps1
859	12	NM_001174050	Cacna2d2
860	12	NM_001042501	Fam133b
861	12	NM_001166603	Chn1
862	12	NM_001198587	Nrxn3
863	12	NM_001113246	Chn1
864	12	NM_175331	Nt5dc3
865	12	NM_021356	Gab1
866	12	NM_177378	Rnf150
867	12	NM_001174048	Cacna2d2
868	12	NM_001174049	Cacna2d2
869	12	NM_009534	Yap1
870	12	NM_008514	Lrp6
871	12	NM_001111027	Runx1t1
872	12	NM_001111026	Runx1t1
873	12	NM_001171147	Yap1
874	12	NM_175467	Sptlc3
875	12	NM_001289514	Tbc1d1
876	12	NM_001174047	Cacna2d2
877	12	NM_001081340	Setd2
878	12	NM_009794	Capn2
879	12	NM_009536	Ywhae
880	12	NM_139146	Satb2
881	12	NM_001033348	Ralgapa2
882	12	NM_001013811	Fam169b
883	12	NM_008485	Lamc2
884	12	NM_177695	Tmc3
885	12	NM_009103	Rrm1
886	12	NM_001285949	Fez2
887	12	NM_001285927	Dock10
888	12	NM_008604	Mme
889	12	NM_001289463	Mme
890	12	NM_001289462	Mme
891	12	NM_153402	Ago3
892	12	NM_001301298	Gab1
893	12	NM_007644	Scarb2
894	12	NM_001081279	Mfhas1
895	12	NM_001310611	Tbc1d1
896	12	NM_019636	Tbc1d1
897	12	NM_001284380	Adra1b
898	12	NM_146154	Ppp1r8
899	12	NM_001290725	Ppp1r8
900	12	NM_207010	Mdga2
901	12	NM_001284381	Adra1b
902	12	NM_007416	Adra1b
903	12	NM_001193266	Mdga2
904	12	NM_023051	Clstn1
905	12	NM_016963	Tmod3
906	12	NM_001079686	Syne1
907	12	NM_172448	Rnf43
908	12	NM_175751	Zfp608
909	12	NM_025815	Cpne8
910	12	NM_028593	Cybrd1
911	12	NM_001167883	Ankrd50
912	12	NM_001113517	Arhgef7
913	12	NM_001290989	Clstn1
914	12	NM_020263	Cacna2d2
915	11	NM_007761	Crcp
916	11	NM_010725	Lmx1b
917	11	NM_001081277	Ak5
918	11	NM_025794	Etfdh
919	11	NM_001164357	Slc25a25
920	11	NM_146118	Slc25a25
921	11	NM_013827	Mtf2
922	11	NM_008133	Glud1
923	11	NM_019427	Epb41l4b
924	11	NM_028264	Tmem55a
925	11	NM_001311143	Xpo6
926	11	NM_028816	Xpo6
927	11	NM_030708	Zfhx4
928	11	NM_001013373	Tmprss13
929	11	NM_001135728	Sh3kbp1
930	11	NM_176913	Dpep2
931	11	NM_010612	Kdr
932	11	NM_001113478	Frrs1
933	11	NM_009146	Frrs1
934	11	NM_027569	Spag9
935	11	NM_013869	Tnfrsf19
936	11	NM_029464	Tex26
937	11	NM_146097	Cbwd1
938	11	NM_001164155	Tnfrsf19
939	11	NM_130880	Otud7a
940	11	NM_001310763	Tex26
941	11	NM_001199204	Spag9
942	11	NM_178633	Klhl2
943	11	NM_008965	Ptger4
944	11	NM_133747	Fam98a
945	11	NM_001199203	Spag9
946	11	NM_178886	Ldlrad3
947	11	NM_146041	Gmds
948	11	NM_001290784	Ldlrad3
949	11	NM_001136079	Ptger4
950	11	NM_001040397	Filip1l
951	10	NM_026189	Eepd1
952	10	NM_001310764	Tex26
953	10	NM_001013411	Nkain2
954	10	NM_001271873	Ano10
955	10	NM_133979	Ano10
956	10	NM_001025286	Nkain2
957	10	NM_001310765	Tex26
958	10	NM_001081293	Rprd2
959	10	NM_019989	Sh3bgrl
960	10	NM_010833	Msn
961	10	NM_013646	Rora
962	10	NM_001310070	Atf7
963	10	NM_001081391	Csmd3
964	10	NM_170671	Mycbpap
965	10	NM_001159329	Gtpbp8
966	10	NM_025332	Gtpbp8
967	10	NM_027879	Cdc40
968	10	NM_007956	Esr1
969	10	NM_177092	Msrb3
970	10	NM_001302532	Esr1
971	10	NM_001302531	Esr1
972	10	NM_001302533	Esr1
973	10	NM_178666	Themis
974	10	NM_019496	Ammecr1
975	10	NM_008391	Irf2
976	10	NM_177320	Pik3r5
977	10	NM_031257	Plekha2
978	10	NM_008354	Il12rb2
979	10	NM_020622	Fam3b
980	10	NM_133757	Pgs1
981	10	NM_134073	Kctd9
982	10	NM_001111028	Kctd9
983	10	NM_016709	Auh
984	10	NM_011945	Map3k1
985	10	NM_001311141	Il12rb2
986	10	NM_001277238	Hoxa9
987	10	NM_011613	Tnfsf11
988	10	NM_027513	Nup205
989	10	NM_172263	Pde8b
990	10	NM_009014	Rad51b
991	10	NM_028990	Tmem168
992	10	NM_011855	Tenm1
993	10	NM_175294	Nucks1
994	10	NM_011923	Angptl2
995	10	NM_001145804	Nucks1
996	10	NM_001293777	Chtop
997	10	NM_175561	Pcnxl2
998	10	NM_001293779	Chtop
999	10	NM_001293778	Chtop
1000	10	NM_181071	Tanc2
1001	10	NM_001293776	Chtop
1002	10	NM_010026	Asap1
1003	10	NM_001276461	Asap1
1004	10	NM_027462	Wars2
1005	10	NM_001276467	Asap1
1006	10	NM_183225	Usp24
1007	10	NM_001305663	Themis
1008	9	NM_001164369	Bcas1
1009	9	NM_029815	Bcas1
1010	9	NM_175165	Tprg
1011	9	NM_009644	Ahrr
1012	9	NM_001033367	Nlrc4
1013	9	NM_080288	Elmo1
1014	9	NM_001039485	Piezo2
1015	9	NM_001159774	Ikbkb
1016	9	NM_010546	Ikbkb
1017	9	NM_029878	Tbcd
1018	9	NM_145458	Pxk
1019	9	NM_178279	Pxk
1020	9	NM_019455	Hpgds
1021	9	NM_007479	Arf4
1022	9	NM_001252578	Sulf2
1023	9	NM_028072	Sulf2
1024	9	NM_001081195	Arid4a
1025	9	NM_001252579	Sulf2
1026	9	NM_001034878	Dnaic2
1027	9	NM_019790	Tmeff2
1028	9	NM_010820	Mpdz
1029	9	NM_001305284	Mpdz
1030	9	NM_001305286	Mpdz
1031	9	NM_001163637	Jakmip2
1032	9	NM_016866	Stk39
1033	9	NM_021022	Abcb11
1034	9	NM_172381	AI314180
1035	9	NM_001291002	Galk2
1036	9	NM_175154	Galk2
1037	9	NM_027498	Sik3
1038	9	NM_212452	Rxfp1
1039	9	NM_023913	Ern1
1040	9	NM_011913	Best1
1041	8	NM_133957	Nfat5
1042	8	NM_008598	Mgmt
1043	8	NM_198702	Adgrl3
1044	8	NM_001171004	Prkd3
1045	8	NM_029239	Prkd3
1046	8	NM_177387	Ust
1047	8	NM_001177700	Ablim2
1048	8	NM_177678	Ablim2
1049	8	NM_011908	Ubl3
1050	8	NM_001177699	Ablim2
1051	8	NM_001177697	Ablim2
1052	8	NM_001045515	Synj1
1053	8	NM_001198811	Frem1
1054	8	NM_177863	Frem1
1055	8	NM_001177698	Ablim2
1056	8	NM_001177696	Ablim2
1057	8	NM_172851	Cntnap5b
1058	8	NM_001286260	Nfat5
1059	8	NM_183289	Tcerg1l
1060	8	NM_008019	Fkbp1a
1061	8	NM_001302077	Fkbp1a
1062	8	NM_001164483	Synj1
1063	8	NM_001310618	Ube2k
1064	8	NM_001310619	Ube2k
1065	8	NM_018823	Nfat5
1066	8	NM_008846	Pip5k1b
1067	8	NM_016786	Ube2k
1068	8	NM_001302078	Fkbp1a
1069	8	NM_001302079	Fkbp1a
1070	8	NM_009847	Cd2ap
1071	8	NM_199447	Rrp12
1072	8	NM_001302080	Fkbp1a
1073	8	NM_153159	Zc3h12a
1074	8	NM_001286080	Nin
1075	8	NM_001252562	Rad51b
1076	8	NM_001039103	Rasa4
1077	8	NM_001171005	Prkd3
1078	8	NM_029522	Gpsm2
1079	8	NM_008697	Nin
1080	8	NM_025797	Cyb5a
1081	8	NM_024474	Col26a1
1082	8	NM_001286079	Nin
1083	8	NM_133914	Rasa4
1084	8	NM_026516	Tmem178
1085	8	NM_001081453	Nin
1086	8	NM_028074	Ddx42
1087	8	NM_001291059	Elf2
1088	8	NM_008857	Prkci
1089	8	NM_011274	Uri1
1090	8	NM_001111121	Ccdc6
1091	8	NM_146073	Zdhhc14
1092	8	NM_023502	Elf2
1093	8	NM_177381	Cog3
1094	7	NM_170688	Ank3
1095	7	NM_170730	Ank3
1096	7	NM_170689	Ank3
1097	7	NM_146005	Ank3
1098	7	NM_170729	Ank3
1099	7	NM_177409	Tram2
1100	7	NM_010718	Limk2
1101	7	NM_134136	Fbxo38
1102	7	NM_170728	Ank3
1103	7	NM_001146287	Cables1
1104	7	NM_001301817	Fgd4
1105	7	NM_009162	Scg5
1106	7	NM_022021	Cables1
1107	7	NM_177066	Tnni3k
1108	7	NM_145158	Emilin2
1109	7	NM_019571	Tspan5
1110	7	NM_170690	Ank3
1111	7	NM_001112699	Cyth1
1112	7	NM_011180	Cyth1
1113	7	NM_172507	Sh3bgrl2
1114	7	NM_001163170	Lix1l
1115	7	NM_213616	Atp2b4
1116	7	NM_001167949	Atp2b4
1117	7	NM_019514	Astn2
1118	7	NM_027032	Pacrg
1119	7	NM_009004	Kif20a
1120	7	NM_207109	Astn2
1121	7	NM_001293772	Palld
1122	7	NM_008838	Pigf
1123	7	NM_001081390	Palld
1124	7	NM_144844	Pcca
1125	7	NM_026439	Ccdc80
1126	7	NM_146099	Wbp1l
1127	7	NM_001177812	Wbp1l
1128	7	NM_001177813	Wbp1l
1129	7	NM_001293773	Palld
1130	7	NM_178404	Zc3h6
1131	7	NM_001166407	Kif20a
1132	7	NM_001166063	Ccdc152
1133	7	NM_172858	Pak7
1134	7	NM_022411	Slc13a2
1135	7	NM_173189	Mcph1
1136	7	NM_172836	9930021J03Rik
1137	7	NM_001081232	D5Ertd579e
1138	7	NM_010367	Magi1
1139	7	NM_001081433	Ankrd44
1140	7	NM_011766	Zfpm2
1141	7	NM_001081326	Agl
1142	7	NM_153416	Aaas
1143	7	NM_001166406	Kif20a
1144	7	NM_172626	Rbm27
1145	7	NM_001286786	Magi1
1146	7	NM_001286785	Magi1
1147	7	NM_001243123	Fam193a
1148	7	NM_001286784	Magi1
1149	7	NM_172664	Tlk1
1150	7	NM_001029850	Magi1
1151	7	NM_001290410	Nkain3
1152	7	NM_023598	Arid5b
1153	7	NM_001024614	1700007G11Rik
1154	6	NM_008922	Prim2
1155	6	NM_001081161	Fam171a1
1156	6	NM_177386	Sfmbt2
1157	6	NM_001161837	Ptprr
1158	6	NM_028742	Ifltd1
1159	6	NM_001198808	Sfmbt2
1160	6	NM_001161838	Ptprr
1161	6	NM_011217	Ptprr
1162	6	NM_001161840	Ptprr
1163	6	NM_001161839	Ptprr
1164	6	NM_001135577	Smim13
1165	6	NM_025951	Pi4k2b
1166	6	NM_001025438	Camk2d
1167	6	NM_175933	Pex5
1168	6	NM_028744	Pi4k2b
1169	6	NM_001293666	Camk2d
1170	6	NM_001293664	Camk2d
1171	6	NM_001277805	Pex5
1172	6	NM_001277330	Pex5
1173	6	NM_001160212	Cnih3
1174	6	NM_001293663	Camk2d
1175	6	NM_001025439	Camk2d
1176	6	NM_008995	Pex5
1177	6	NM_001160211	Cnih3
1178	6	NM_023813	Camk2d
1179	6	NM_001197046	Fgfr1op
1180	6	NM_001190984	Lancl1
1181	6	NM_001190985	Lancl1
1182	6	NM_021295	Lancl1
1183	6	NM_028408	Cnih3
1184	6	NM_001289686	Arhgef3
1185	6	NM_001289916	Rora
1186	6	NM_201230	Fgfr1op
1187	6	NM_054081	Mta1
1188	6	NM_147155	Tagap1
1189	6	NM_175494	Zfp367
1190	6	NM_001163189	Enthd1
1191	6	NM_001004761	Gpr158
1192	6	NM_001080931	Med13
1193	6	NM_178675	Slc35f1
1194	6	NM_026507	Zwilch
1195	6	NM_001081307	Ppp1r12b
1196	6	NM_001099297	Duox1
1197	6	NM_001310609	Cpsf6
1198	6	NM_008756	Ocln
1199	6	NM_001013391	Cpsf6
1200	6	NM_029270	Arhgap24
1201	6	NM_001003918	Usp7
1202	6	NM_008054	Fyn
1203	6	NM_008170	Grin2a
1204	6	NM_001122893	Fyn
1205	6	NM_008576	Abcc1
1206	6	NM_001164086	Homer2
1207	6	NM_011983	Homer2
1208	6	NM_009822	Runx1t1
1209	6	NM_001122892	Fyn
1210	6	NM_001310774	March11
1211	6	NM_001312914	Ksr2
1212	6	NM_177597	March11
1213	6	NM_053149	Hemgn
1214	6	NM_001123362	Prdm12
1215	6	NM_011842	Mta2
1216	6	NM_153591	Nars2
1217	6	NM_172700	Zmpste24
1218	6	NM_172870	Bnc2
1219	6	NM_001033439	Lrch1
1220	6	NM_001252132	Lrch1
1221	6	NM_134082	Farp1
1222	6	NM_020616	Akip1
1223	6	NM_009810	Casp3
1224	6	NM_001009930	Brsk2
1225	6	NM_177249	Usp47
1226	6	NM_133758	Usp47
1227	6	NM_001276763	Brsk2
1228	6	NM_029426	Brsk2
1229	6	NM_001009929	Brsk2
1230	6	NM_001080819	Arid1a
1231	6	NM_008580	Map3k5
1232	6	NM_008150	Gpc4
1233	6	NM_001284409	Casp3
1234	6	NM_001170786	Mthfd1l
1235	6	NM_001170785	Mthfd1l
1236	6	NM_172308	Mthfd1l
1237	6	NM_009048	Reps1
1238	6	NM_001111065	Reps1
1239	6	NM_173053	Limk2
1240	6	NM_001034030	Limk2
1241	6	NM_008353	Il12rb1
1242	6	NM_025446	Aig1
1243	6	NM_181409	Mtmr11
1244	5	NM_173437	Nav1
1245	5	NM_001285945	Zranb3
1246	5	NM_175003	Arhgap44
1247	5	NM_146243	Actr2
1248	5	NM_009974	Csnk2a2
1249	5	NM_001099288	Arhgap44
1250	5	NM_027678	Zranb3
1251	5	NM_182807	Fam19a2
1252	5	NM_011252	Rbmx
1253	5	NM_133761	Dcp1a
1254	5	NM_001290467	Hs6st2
1255	5	NM_001082975	Sdr39u1
1256	5	NM_001199137	Macf1
1257	5	NM_001077202	Hs6st2
1258	5	NM_001199136	Macf1
1259	5	NM_001290468	Hs6st2
1260	5	NM_015819	Hs6st2
1261	5	NM_001166623	Rbmx
1262	5	NM_001252387	Fam19a2
1263	5	NM_030724	Uck2
1264	5	NM_001310448	Cdk14
1265	5	NM_009197	Slc16a2
1266	5	NM_175224	Metap1
1267	5	NM_011074	Cdk14
1268	5	NM_027413	Lrrc28
1269	5	NM_031174	Dscam
1270	5	NM_133766	Efr3a
1271	5	NM_172053	Adamts16
1272	5	NM_029153	Scamp1
1273	5	NM_175645	Xylt1
1274	5	NM_029933	Bcl9
1275	5	NM_001193271	Meis1
1276	5	NM_009793	Camk4
1277	5	NM_010789	Meis1
1278	5	NM_001159517	Qk
1279	5	NM_053104	Rbfox2
1280	5	NM_001110827	Rbfox2
1281	5	NM_175387	Rbfox2
1282	5	NM_130449	Colec12
1283	5	NM_173048	Gga3
1284	5	NM_001252067	Gga3
1285	5	NM_001033356	Ntn5
1286	5	NM_001289693	Ntn5
1287	5	NM_007626	Cbx5
1288	5	NM_001289692	Ntn5
1289	5	NM_001076789	Cbx5
1290	5	NM_207221	Jmjd1c
1291	5	NM_027871	Arhgef3
1292	5	NM_008564	Mcm2
1293	5	NM_175344	Ano6
1294	5	NM_001253813	Ano6
1295	5	NM_001302803	Mdm4
1296	5	NM_008575	Mdm4
1297	5	NM_001302802	Mdm4
1298	5	NM_001302801	Mdm4
1299	5	NM_026500	Ddx59
1300	5	NM_026664	Vps53
1301	5	NM_053268	Rasa2
1302	5	NM_030108	Tmem33
1303	5	NM_028975	Tmem33
1304	5	NM_001082484	Snx27
1305	5	NM_029721	Snx27
1306	5	NM_001114312	Shtn1
1307	5	NM_175172	Shtn1
1308	5	NM_025417	Commd4
1309	5	NM_001285452	Tmem33
1310	5	NM_001110216	Cbx5
1311	5	NM_008006	Fgf2
1312	5	NM_008597	Mgp
1313	5	NM_177740	Rgma
1314	5	NM_001048207	Gypc
1315	5	NM_025696	Sorcs3
1316	5	NM_175260	Myh10
1317	4	NM_001110228	Celf2
1318	4	NM_027727	Dym
1319	4	NM_001110232	Celf2
1320	4	NM_001277079	Gas7
1321	4	NM_001164168	Pias2
1322	4	NM_001110231	Celf2
1323	4	NM_001277080	Gas7
1324	4	NM_008088	Gas7
1325	4	NM_001109657	Gas7
1326	4	NM_008079	Galc
1327	4	NM_007657	Cd9
1328	4	NM_011160	Prkg1
1329	4	NM_008494	Lfng
1330	4	NM_001013833	Prkg1
1331	4	NM_008650	Mut
1332	4	NM_001164170	Pias2
1333	4	NM_001128086	Anks1b
1334	4	NM_008602	Pias2
1335	4	NM_183144	Inpp5a
1336	4	NM_001127363	Inpp5a
1337	4	NM_008984	Ptprm
1338	4	NM_001164169	Pias2
1339	4	NM_001164167	Pias2
1340	4	NM_001173372	Fxyd4
1341	4	NM_033648	Fxyd4
1342	4	NM_030081	Rbsn
1343	4	NM_027150	Mlip
1344	4	NM_133771	Memo1
1345	4	NM_001098226	Tead3
1346	4	NM_183186	Foxn3
1347	4	NM_010160	Celf2
1348	4	NM_178728	Napepld
1349	4	NM_001310447	Celf2
1350	4	NM_001110230	Celf2
1351	4	NM_001160293	Celf2
1352	4	NM_001080977	Rsbn1l
1353	4	NM_133187	Fam198b
1354	4	NM_010729	Loxl1
1355	4	NM_011840	Map2k5
1356	4	NM_174991	Adgrb1
1357	4	NM_001160292	Celf2
1358	4	NM_009655	Alcam
1359	4	NM_001110229	Celf2
1360	4	NM_012006	Acot1
1361	4	NM_177341	Trpm3
1362	4	NM_001080924	Znrf3
1363	4	NM_001035244	Trpm3
1364	4	NM_054054	Brdt
1365	4	NM_057171	Bag6
1366	4	NM_001035242	Trpm3
1367	4	NM_001035241	Trpm3
1368	4	NM_178591	Nrg1
1369	4	NM_201354	Ctif
1370	4	NM_144910	Cnot6l
1371	4	NM_001285511	Cnot6l
1372	4	NM_001285514	Cnot6l
1373	4	NM_001035240	Trpm3
1374	4	NM_001035243	Trpm3
1375	4	NM_001252468	Bag6
1376	4	NM_178854	Cnot6l
1377	4	NM_172146	Ppat
1378	4	NM_001252469	Bag6
1379	4	NM_001271511	D17Wsu92e
1380	4	NM_001284190	Agbl4
1381	4	NM_001048189	Agbl4
1382	4	NM_030231	Agbl4
1383	4	NM_172447	Cfap69
1384	4	NM_010431	Hif1a
1385	4	NM_001313919	Hif1a
1386	4	NM_172856	Cers6
1387	4	NM_001033279	D17Wsu92e
1388	4	NM_001033222	Pdzd8
1389	4	NM_001044719	D17Wsu92e
1390	4	NM_001159290	Bcl11a
1391	4	NM_001159289	Bcl11a
1392	4	NM_001035239	Trpm3
1393	4	NM_001290308	Col12a1
1394	4	NM_177115	March3
1395	4	NM_001289687	Arhgef3
1396	4	NM_001289688	Arhgef3
1397	4	NM_177815	Rft1
1398	4	NM_181072	Myo1e
1399	4	NM_001168622	Znrf1
1400	4	NM_001168621	Znrf1
1401	4	NM_133206	Znrf1
1402	4	NM_001168623	Znrf1
1403	4	NM_001242934	Bcl11a
1404	4	NM_008816	Pecam1
1405	4	NM_001032378	Pecam1
1406	4	NM_001305157	Pecam1
1407	4	NM_001305158	Pecam1
1408	4	NM_008587	Mertk
1409	4	NM_013845	Ror1
1410	4	NM_020260	Arhgap31
1411	4	NM_177357	Kalrn
1412	4	NM_001163126	Cog5
1413	4	NM_008482	Lamb1
1414	4	NM_134015	Fbxw11
1415	4	NM_020259	Hhip
1416	4	NM_016707	Bcl11a
1417	4	NM_001271349	Fbxw11
1418	4	NM_001271348	Fbxw11
1419	4	NM_001271347	Fbxw11
1420	4	NM_009313	Tacr1
1421	4	NM_153393	Col23a1
1422	3	NM_001159533	Cacna1c
1423	3	NM_033079	M1ap
1424	3	NM_015794	Fbxl17
1425	3	NM_001114339	Pank1
1426	3	NM_029911	Kcnk10
1427	3	NM_198612	Gxylt2
1428	3	NM_001270996	Adam9
1429	3	NM_007404	Adam9
1430	3	NM_001134300	Nol4l
1431	3	NM_001033268	Fam120a
1432	3	NM_023670	Igf2bp3
1433	3	NM_001256002	Cacna1c
1434	3	NM_007908	Eef2k
1435	3	NM_027153	Pir
1436	3	NM_008364	Il1rap
1437	3	NM_010142	Ephb2
1438	3	NM_001290753	Ephb2
1439	3	NM_019716	Orc6
1440	3	NM_001267710	Eef2k
1441	3	NM_026385	Pllp
1442	3	NM_001159535	Cacna1c
1443	3	NM_001256001	Cacna1c
1444	3	NM_011931	Rfwd2
1445	3	NM_001143790	Ctc1
1446	3	NM_009781	Cacna1c
1447	3	NM_001255998	Cacna1c
1448	3	NM_001255999	Cacna1c
1449	3	NM_001159534	Cacna1c
1450	3	NM_001256000	Cacna1c
1451	3	NM_199012	Fchsd2
1452	3	NM_172800	Sdk2
1453	3	NM_001281465	Ctc1
1454	3	NM_001312690	Ror1
1455	3	NM_001159318	Il1rap
1456	3	NM_001146010	Fchsd2
1457	3	NM_026998	Snx6
1458	3	NM_001159317	Il1rap
1459	3	NM_019492	Rgs3
1460	3	NM_010191	Fdft1
1461	3	NM_027925	Trnau1ap
1462	3	NM_001013256	Ctc1
1463	3	NM_001255997	Cacna1c
1464	3	NM_011187	Psmb7
1465	3	NM_001281464	Ctc1
1466	3	NM_001252200	Map4k4
1467	3	NM_030243	Rbm43
1468	3	NM_007496	Zfhx3
1469	3	NM_001141982	Rbm43
1470	3	NM_001081328	Chsy3
1471	3	NM_001271810	Pcdh11x
1472	3	NM_134103	Il1rap
1473	3	NM_053122	Immp2l
1474	3	NM_001271809	Pcdh11x
1475	3	NM_011155	Ppp5c
1476	3	NM_001123038	Eif4a2
1477	3	NM_016697	Gpc3
1478	3	NM_144800	Mtss1
1479	3	NM_001146180	Mtss1
1480	3	NM_013506	Eif4a2
1481	3	NM_028483	Cib4
1482	3	NM_016971	Il22
1483	3	NM_010515	Igf2r
1484	3	NM_019816	Aatf
1485	3	NM_001141981	Rbm43
1486	3	NM_011790	Arih2
1487	3	NM_026392	Tmem70
1488	3	NM_007664	Cdh2
1489	3	NM_027816	Cyp2u1
1490	3	NM_010206	Fgfr1
1491	3	NM_001079909	Fgfr1
1492	3	NM_001079908	Fgfr1
1493	3	NM_019972	Sort1
1494	3	NM_001271599	Sort1
1495	3	NM_001039530	Parp14
1496	3	NM_008214	Hars
1497	3	NM_011961	Plod2
1498	3	NM_001142916	Plod2
1499	3	NM_001004357	Cntnap2
1500	3	NM_054051	Pip4k2b
1501	3	NM_001252201	Map4k4
1502	3	NM_001252202	Map4k4
1503	3	NM_007938	Epha6
1504	3	NM_008696	Map4k4
1505	3	NM_007925	Eln
1506	3	NM_027415	Tmem70
1507	3	NM_001290148	Snx29
1508	3	NM_033602	Peli2
1509	3	NM_145616	Lrrc49
1510	3	NM_028964	Snx29
1511	3	NM_001146046	Lrrc49
1512	3	NM_001146047	Lrrc49
1513	3	NM_138654	Sugct
1514	3	NM_001311095	Lrrc49
1515	3	NM_026201	Ccar1
1516	3	NM_133193	Il1rl2
1517	3	NM_010137	Epas1
1518	3	NM_001308285	Fhit
1519	3	NM_023868	Ryr2
1520	3	NM_007907	Eef2
1521	3	NM_009412	Tpd52
1522	3	NM_001025263	Tpd52
1523	3	NM_001243064	Cav1
1524	3	NM_001252442	Phldb2
1525	3	NM_001166642	Bcas3
1526	3	NM_153412	Phldb2
1527	3	NM_001025264	Tpd52
1528	3	NM_001166643	Bcas3
1529	3	NM_138681	Bcas3
1530	3	NM_178652	Supt3
1531	3	NM_153573	Fkbp14
1532	3	NM_001290656	Mbd5
1533	3	NM_029924	Mbd5
1534	3	NM_001085355	Arid1b
1535	3	NM_080456	Mrps6
1536	3	NM_001305935	Bckdhb
1537	3	NM_001252460	Cyfip2
1538	3	NM_018869	Grk5
1539	3	NM_172485	Thsd7b
1540	3	NM_012048	Polk
1541	3	NM_001267711	Eef2k
1542	3	NM_001290273	Marc1
1543	3	NM_001159361	Dip2b
1544	3	NM_001159354	Magi3
1545	3	NM_016780	Itgb3
1546	3	NM_133853	Magi3
1547	3	NM_026062	Fam69a
1548	3	NM_009013	Rad51ap1
1549	3	NM_178726	Ppm1l
1550	3	NM_133927	Itfg2
1551	3	NM_001163026	Dnajc13
1552	3	NM_173756	Lin52
1553	3	NM_001252459	Cyfip2
1554	3	NM_133769	Cyfip2
1555	3	NM_198600	Papd7
1556	3	NM_001164235	1700007B14Rik
1557	3	NM_027944	1700007B14Rik
1558	3	NM_001037717	Slc38a6
1559	3	NM_028208	Ptar1
1560	3	NM_029160	Spag16
1561	3	NM_172475	Frmd4a
1562	3	NM_001169131	Papd7
1563	2	NM_001253718	Atg7
1564	2	NM_138579	Triobp
1565	2	NM_021483	Pex5l
1566	2	NM_001310460	Pex5l
1567	2	NM_133710	Ctdspl
1568	2	NM_001289505	Pex5l
1569	2	NM_001286417	Rbfox2
1570	2	NM_001163516	Pex5l
1571	2	NM_177461	Micall1
1572	2	NM_001286418	Rbfox2
1573	2	NM_001286419	Rbfox2
1574	2	NM_001110829	Rbfox2
1575	2	NM_001110830	Rbfox2
1576	2	NM_020265	Dkk2
1577	2	NM_145625	Eif4b
1578	2	NM_001110828	Rbfox2
1579	2	NM_021442	Mecom
1580	2	NM_010597	Kcnab1
1581	2	NM_019807	Acpp
1582	2	NM_207668	Acpp
1583	2	NM_199195	Bckdhb
1584	2	NM_026993	Ddah1
1585	2	NM_053009	Zfp91
1586	2	NM_198420	Arhgap39
1587	2	NM_001168288	Arhgap39
1588	2	NM_001291189	Cdh26
1589	2	NM_198656	Cdh26
1590	2	NM_019835	B4galt5
1591	2	NM_054043	Msi2
1592	2	NM_153065	Ddx27
1593	2	NM_001085383	Anxa9
1594	2	NM_183023	Rims4
1595	2	NM_023628	Anxa9
1596	2	NM_029936	Ddx10
1597	2	NM_001164325	Trpm7
1598	2	NM_021450	Trpm7
1599	2	NM_028030	Rbpms2
1600	2	NM_172961	Abat
1601	2	NM_001170978	Abat
1602	2	NM_178710	Sik2
1603	2	NM_001311065	Ncam1
1604	2	NM_001113204	Ncam1
1605	2	NM_001081445	Ncam1
1606	2	NM_010875	Ncam1
1607	2	NM_175482	Usp28
1608	2	NM_023816	Ankrd36
1609	2	NM_024178	Alg14
1610	2	NM_001081183	1110037F02Rik
1611	2	NM_133838	Ehd4
1612	2	NM_023738	Uba7
1613	2	NM_181316	Bbs9
1614	2	NM_001081043	Ptpn23
1615	2	NM_029617	Casc5
1616	2	NM_001290501	Znrf3
1617	2	NM_023794	Etv5
1618	2	NM_153585	Cnot10
1619	2	NM_010902	Nfe2l2
1620	2	NM_178415	Bbs9
1621	2	NM_001130166	Oxr1
1622	2	NM_178617	Necab1
1623	2	NM_013927	Cngb3
1624	2	NM_022319	Clstn2
1625	2	NM_001163020	Klhl32
1626	2	NM_001033531	Klhl32
1627	2	NM_177225	Samd12
1628	2	NM_172290	Ntm
1629	2	NM_001172121	Rbms3
1630	2	NM_001081299	Cdh18
1631	2	NM_001177568	Gm14420
1632	2	NM_026331	Slc25a37
1633	2	NM_181585	Pik3r3
1634	2	NM_009864	Cdh1
1635	2	NM_028839	Tmem110
1636	2	NM_001291173	Nfatc2
1637	2	NM_001291174	Nfatc2
1638	2	NM_001291171	Nfatc2
1639	2	NM_001291168	Nfatc2
1640	2	NM_177390	Myo1d
1641	2	NM_001291170	Nfatc2
1642	2	NM_001291169	Nfatc2
1643	2	NM_001110224	Dcx
1644	2	NM_001110223	Dcx
1645	2	NM_001110222	Dcx
1646	2	NM_010025	Dcx
1647	2	NM_001291175	Nfatc2
1648	2	NM_001291176	Nfatc2
1649	2	NM_001291177	Nfatc2
1650	2	NM_001291178	Nfatc2
1651	2	NM_010899	Nfatc2
1652	2	NM_001136073	Nfatc2
1653	2	NM_001039209	Gm13152
1654	2	NM_001015046	Rap1gap2
1655	2	NM_022022	Ube4b
1656	2	NM_207667	Fgf14
1657	2	NM_007519	Baat
1658	2	NM_201529	Lmo7
1659	2	NM_011327	Scp2
1660	2	NM_001172112	Dhrs7b
1661	2	NM_011412	Slit3
1662	2	NM_145428	Dhrs7b
1663	2	NM_177780	Dock5
1664	2	NM_053207	Egln1
1665	2	NM_009030	Rbbp4
1666	2	NM_008166	Grid1
1667	2	NM_172706	9330182L06Rik
1668	2	NM_026912	Snx15
1669	2	NM_025675	Dph6
1670	2	NM_033327	Zfp423
1671	2	NM_001122756	Corin
1672	2	NM_016869	Corin
1673	2	NM_007653	Cd63
1674	2	NM_001282966	Cd63
1675	2	NM_001042580	Cd63
1676	2	NM_194462	Akap9
1677	2	NM_178878	Hadha
1678	2	NM_175184	Mvb12b
1679	2	NM_027355	Rnf168
1680	2	NM_001081407	Plb1
1681	2	NM_001039173	Dok6
1682	2	NM_030072	Plb1
1683	2	NM_008066	Gabra2
1684	2	NM_001305805	Ntng2
1685	2	NM_025377	Ska2
1686	2	NM_172882	Wdfy3
1687	2	NM_133501	Ntng2
1688	2	NM_133500	Ntng2
1689	2	NM_026886	Srrm4
1690	2	NM_145070	Hip1r
1691	2	NM_001081084	Cubn
1692	2	NM_008981	Ptprg
1693	2	NM_001308286	Fhit
1694	2	NM_175500	Gpc5
1695	2	NM_001109628	Cdk12
1696	2	NM_026952	Cdk12
1697	2	NM_010210	Fhit
1698	2	NM_001109626	Cdk12
1699	2	NM_001013802	Macrod2
1700	2	NM_011821	Gpc6
1701	2	NM_028119	Ddb2
1702	2	NM_001113399	Zfp385b
1703	2	NM_178723	Zfp385b
1704	2	NM_001009981	Slc10a7
1705	2	NM_173030	Galnt13
1706	2	NM_198635	Gm5134
1707	2	NM_001079844	Gpc6
1708	2	NM_001282108	Slc10a7
1709	2	NM_001282109	Slc10a7
1710	2	NM_001145433	Smim20
1711	2	NM_029736	Slc10a7
1712	2	NM_011890	Sgcb
1713	2	NM_010264	Nr6a1
1714	2	NM_009321	Tbca
1715	2	NM_001310669	Sept11
1716	2	NM_001310671	Sept11
1717	2	NM_001009818	Sept11
1718	2	NM_053171	Csmd1
1719	2	NM_001306127	Sh2b3
1720	2	NM_008507	Sh2b3
1721	2	NM_001306126	Sh2b3
1722	2	NM_053011	Lrp1b
1723	2	NM_172631	Ldlrad4
1724	2	NM_001306128	Sh2b3
1725	2	NM_025378	Ifitm3
1726	2	NM_017464	Nedd9
1727	2	NM_001048058	Rpl38
1728	2	NM_001161724	Ilk
1729	2	NM_010562	Ilk
1730	2	NM_177161	P4ha3
1731	2	NM_001164805	Thsd7a
1732	2	NM_001289629	St7
1733	2	NM_001289627	St7
1734	2	NM_001286552	Nrap
1735	2	NM_008733	Nrap
1736	2	NM_001302804	Mdm4
1737	2	NM_001048057	Rpl38
1738	2	NM_023372	Rpl38
1739	2	NM_198059	Nrap
1740	2	NM_001083315	St7
1741	2	NM_009697	Nr2f2
1742	2	NM_183261	Nr2f2
1743	2	NM_022332	St7
1744	2	NM_028696	Nabp1
1745	2	NM_001025602	Il1rl1
1746	2	NM_001289626	St7
1747	2	NM_145142	Chst10
1748	2	NM_001289624	St7
1749	2	NM_001289625	St7
1750	2	NM_025965	Ssr1
1751	2	NM_001081287	Mpp7
1752	2	NM_001161620	Mpp7
1753	2	NM_031191	Prl2c2
1754	2	NM_011118	Prl2c3
1755	2	NM_011954	Prl2c4
1756	2	NM_001204983	Cep85l
1757	2	NM_025664	Snx9
1758	2	NM_001164363	Nt5c2
1759	2	NM_029372	Ccdc172
1760	2	NM_001164365	Nt5c2
1761	2	NM_173443	Vcpip1
1762	2	NM_033601	Bcl3
1763	2	NM_145743	Lace1
1764	2	NM_010600	Kcnh1
1765	2	NM_001038607	Kcnh1
1766	2	NM_008751	Nxph1
1767	2	NM_001252110	Cadps2
1768	2	NM_001252108	Cadps2
1769	2	NM_026866	Disp1
1770	2	NM_001278218	Disp1
1771	2	NM_001252107	Cadps2
1772	2	NM_001252106	Cadps2
1773	2	NM_007960	Etv1
1774	2	NM_001163154	Etv1
1775	2	NM_001278219	Disp1
1776	2	NM_145492	Zfp521
1777	2	NM_001278220	Disp1
1778	2	NM_001252105	Cadps2
1779	2	NM_001205204	Astn1
1780	2	NM_153163	Cadps2
1781	2	NM_001162911	Zfp934
1782	2	NM_007495	Astn1
1783	2	NM_013880	Plcl2
1784	2	NM_001111324	Nedd9
1785	2	NM_018884	Pdzrn3
1786	2	NM_001252074	Nrxn3
1787	2	NM_172544	Nrxn3
1788	2	NM_001253717	Atg7
1789	2	NM_029394	Snx24
1790	2	NM_172964	Arhgap28
1791	2	NM_001039156	Triobp
1792	2	NM_028835	Atg7
1793	2	NM_177412	Tmcc1
1794	2	NM_001277328	Sox6
1795	2	NM_175378	Clip4
1796	2	NM_001271484	Clip4
1797	2	NM_001271483	Clip4
1798	2	NM_013784	Pign
1799	2	NM_030179	Clip4
1800	2	NM_001277327	Sox6
1801	2	NM_001277326	Sox6
1802	2	NM_027721	Katnal2
1803	2	NM_029122	Iqca
1804	2	NM_009065	Rit2
1805	2	NM_001025560	Sox6
1806	2	NM_011445	Sox6
1807	2	NM_001025559	Sox6
1808	2	NM_011416	Smarca2
1809	2	NM_010941	Nsdhl
1810	2	NM_007566	Birc6
1811	2	NM_015826	Dmrt1
1812	2	NM_001291455	Dpysl3
1813	2	NM_001286100	Fam65b
1814	2	NM_001286101	Fam65b
1815	2	NM_178658	Fam65b
1816	2	NM_001080381	Fam65b
1817	2	NM_029679	Fam65b
1818	2	NM_013589	Ltbp2
1819	2	NM_007604	Capza2
1820	2	NM_001081416	Fndc1
1821	2	NM_009680	Ap3b1
1822	2	NM_001145676	2210408I21Rik
1823	2	NM_026490	Mrpl19
1824	2	NM_032610	Sptbn4
1825	2	NM_030165	Csgalnact2
1826	2	NM_001310760	Tenm4
1827	2	NM_001310762	Tenm4
1828	2	NM_011858	Tenm4
1829	2	NM_001077425	Cntnap5a
1830	2	NM_001081421	Galnt16
1831	2	NM_001142735	Pcdh15
1832	2	NM_001111268	Grik2
1833	2	NM_010349	Grik2
1834	2	NM_177612	Ctnna3
1835	2	NM_001142736	Pcdh15
1836	2	NM_001164376	Ctnna3
1837	2	NM_001142738	Pcdh15
1838	2	NM_001142760	Pcdh15
1839	2	NM_001142737	Pcdh15
1840	2	NM_001142747	Pcdh15
1841	2	NM_025728	Spag16
1842	2	NM_001142746	Pcdh15
1843	2	NM_001142740	Pcdh15
1844	2	NM_001142739	Pcdh15
1845	2	NM_001142748	Pcdh15
1846	2	NM_023115	Pcdh15
1847	2	NM_001142743	Pcdh15
1848	2	NM_001142742	Pcdh15
1849	2	NM_001142741	Pcdh15
1850	1	NM_007743	Col1a2
1851	1	NM_011156	Prep
1852	1	NM_175448	Clvs2
1853	1	NM_001277188	Ano4
1854	1	NM_001166453	Pls3
1855	1	NM_001142804	Acss3
1856	1	NM_133442	Grip1
1857	1	NM_001166454	Pls3
1858	1	NM_145629	Pls3
1859	1	NM_009529	Gm4836
1860	1	NM_001277292	Grip1
1861	1	NM_001099919	Gm10147
1862	1	NM_001277293	Grip1
1863	1	NM_181414	Pik3c3
1864	1	NM_178377	Commd10
1865	1	NM_133485	Ppp1r14c
1866	1	NM_001100609	Gm10487
1867	1	NM_001109970	Gm10486
1868	1	NM_001110250	Gm14819
1869	1	NM_001102678	Gm10096
1870	1	NM_001099347	Gm10230
1871	1	NM_001109969	Gm10058
1872	1	NM_001099325	Gm10488
1873	1	NM_001160404	Galnt1
1874	1	NM_013814	Galnt1
1875	1	NM_001100610	Gm14632
1876	1	NM_009529	Gm4836
1877	1	NM_001099919	Gm10147
1878	1	NM_001109970	Gm10486
1879	1	NM_172546	Cnksr3
1880	1	NM_011835	Katna1
1881	1	NM_001114333	Grm1
1882	1	NM_016976	Grm1
1883	1	NM_001109969	Gm10058
1884	1	NM_001102678	Gm10096
1885	1	NM_001195096	Phactr2
1886	1	NM_001033257	Phactr2
1887	1	NM_001195066	Phactr2
1888	1	NM_001195065	Phactr2
1889	1	NM_001110250	Gm14819
1890	1	NM_001099347	Gm10230
1891	1	NM_001099325	Gm10488
1892	1	NM_001100610	Gm14632
1893	1	NM_001100609	Gm10487
1894	1	NM_001308327	Enpp1
1895	1	NM_008813	Enpp1
1896	1	NM_009529	Gm4836
1897	1	NM_001099919	Gm10147
1898	1	NM_176837	Arhgap18
1899	1	NM_001102678	Gm10096
1900	1	NM_001109970	Gm10486
1901	1	NM_001110250	Gm14819
1902	1	NM_199055	Chst9
1903	1	NM_029726	Trdn
1904	1	NM_001099347	Gm10230
1905	1	NM_001100610	Gm14632
1906	1	NM_001100609	Gm10487
1907	1	NM_026302	Dctn4
1908	1	NM_001109969	Gm10058
1909	1	NM_009529	Gm4836
1910	1	NM_001099919	Gm10147
1911	1	NM_001162908	Sesn1
1912	1	NM_001102678	Gm10096
1913	1	NM_001109970	Gm10486
1914	1	NM_001110250	Gm14819
1915	1	NM_001099347	Gm10230
1916	1	NM_001289666	Tmem241
1917	1	NM_001099325	Gm10488
1918	1	NM_001100610	Gm14632
1919	1	NM_001100609	Gm10487
1920	1	NM_001109969	Gm10058
1921	1	NM_172473	Hace1
1922	1	NM_001001488	Atp8b1
1923	1	NM_001102678	Gm10096
1924	1	NM_178801	Tmem241
1925	1	NM_001109970	Gm10486
1926	1	NM_001100610	Gm14632
1927	1	NM_001109969	Gm10058
1928	1	NM_001033259	Mcu
1929	1	NM_001099347	Gm10230
1930	1	NM_001099325	Gm10488
1931	1	NM_001099919	Gm10147
1932	1	NM_001110250	Gm14819
1933	1	NM_009529	Gm4836
1934	1	NM_001102678	Gm10096
1935	1	NM_001109970	Gm10486
1936	1	NM_001109969	Gm10058
1937	1	NM_001100610	Gm14632
1938	1	NM_001110250	Gm14819
1939	1	NM_001100609	Gm10487
1940	1	NM_001099347	Gm10230
1941	1	NM_001099919	Gm10147
1942	1	NM_001099325	Gm10488
1943	1	NM_001102678	Gm10096
1944	1	NM_001099919	Gm10147
1945	1	NM_001100610	Gm14632
1946	1	NM_013722	Syn3
1947	1	NM_001109970	Gm10486
1948	1	NM_001110250	Gm14819
1949	1	NM_198636	Acss3
1950	1	NM_027892	Ppp1r12a
1951	1	NM_009529	Gm4836
1952	1	NM_001081035	Nav3
1953	1	NM_173391	Tph2
1954	1	NM_001100609	Gm10487
1955	1	NM_001099347	Gm10230
1956	1	NM_001099325	Gm10488
1957	1	NM_001109969	Gm10058
1958	1	NM_001102678	Gm10096
1959	1	NM_001100610	Gm14632
1960	1	NM_001277294	Grip1
1961	1	NM_001109970	Gm10486
1962	1	NM_130891	Grip1
1963	1	NM_001110250	Gm14819
1964	1	NM_028736	Grip1
1965	1	NM_001109969	Gm10058
1966	1	NM_009529	Gm4836
1967	1	NM_001099347	Gm10230
1968	1	NM_001099919	Gm10147
1969	1	NM_001100609	Gm10487
1970	1	NM_001102678	Gm10096
1971	1	NM_001100610	Gm14632
1972	1	NM_001109969	Gm10058
1973	1	NM_001301259	Pcdha7-g
1974	1	NM_001162956	Ccdc138
1975	1	NM_153542	Lrrc20
1976	1	NM_133672	Vps26a
1977	1	NM_001113355	Vps26a
1978	1	NM_001109970	Gm10486
1979	1	NM_177794	Tmem26
1980	1	NM_027184	Ipmk
1981	1	NM_001174154	Gm37013
1982	1	NM_011418	Smarcb1
1983	1	NM_001161853	Smarcb1
1984	1	NM_009529	Gm4836
1985	1	NM_019434	Mcm3ap
1986	1	NM_001099347	Gm10230
1987	1	NM_001110250	Gm14819
1988	1	NM_001099919	Gm10147
1989	1	NM_001099325	Gm10488
1990	1	NM_001100609	Gm10487
1991	1	NM_148951	Gipc3
1992	1	NM_177388	Slc41a2
1993	1	NM_001099347	Gm10230
1994	1	NM_001301256	Gm38666
1995	1	NM_001111275	Igf1
1996	1	NM_001111274	Igf1
1997	1	NM_001111276	Igf1
1998	1	NM_010512	Igf1
[truncated: 922 more rows]
