# Supplementary material for: Genome-wide piggyBac transposon mediated screening reveals genes related to reprogramming
Source: Protein Cell. 2016 Oct 19;8(2):134–9. doi: 10.1007/s13238-016-0332-z (PMC5291772; doi:10.1007/s13238-016-0332-z)
Supplement: Supplementary file 5 — Supplementary material 5 (XLS 1605 kb) [file 13238_2016_332_MOESM5_ESM.xls]

## Sheet: Sheet1
Table S4. The ranking list of genes activated by pFind1.
	Insert Frequency	RefSeq	Genes
1	133	NM_001161609	Gm13285
2	133	NM_001085533	Gm13275
3	133	NM_001161609	Gm13285
4	133	NM_001161609	Gm13285
5	133	NM_001085532	Gm13276
6	133	NM_001161609	Gm13285
7	133	NM_001243165	Gm13289
8	133	NM_001161609	Gm13285
9	133	NM_001243165	Gm13289
10	133	NM_001161610	Gm13287
11	133	NM_001243166	Gm13279
12	133	NM_001243166	Gm13279
13	133	NM_206871	Ifna6
14	133	NM_001085533	Gm13275
15	133	NM_001098841	Gm13278
16	133	NM_197889	Ifnz
17	133	NM_001243165	Gm13289
18	133	NM_010505	Ifna5
19	133	NM_001243155	Gm13290
20	133	NM_001161609	Gm13285
21	133	NM_010504	Ifna4
22	133	NM_001161609	Gm13285
23	133	NM_001243167	Gm13288
24	133	NM_001161610	Gm13287
25	133	NM_008333	Ifna11
26	133	NM_001243155	Gm13290
27	133	NM_001098841	Gm13278
28	133	NM_001243155	Gm13290
29	133	NM_008334	Ifna7
30	133	NM_010502	Ifna1
31	133	NM_001161608	Gm13272
32	133	NM_001161609	Gm13285
33	133	NM_001161609	Gm13285
34	133	NM_001161609	Gm13285
35	133	NM_001098840	Gm13277
36	132	NM_177348	Ifne
37	129	NM_001243150	Gm13286
38	129	NM_001085528	Gm13271
39	129	NM_172871	Klhl9
40	129	NM_001085531	Gm13283
41	128	NM_206867	Ifna16
42	128	NM_010503	Ifna2
43	128	NM_008336	Ifnab
44	98	NR_039557	Mir5098
45	98	NR_039557	Mir5098
46	98	NM_028716	Phf19
47	98	NM_001308024	Cutal
48	98	NR_039557	Mir5098
49	98	NR_039557	Mir5098
50	98	NM_009421	Traf1
51	98	NM_010406	Hc
52	98	NM_080554	Psmd5
53	98	NM_030021	Cutal
54	98	NR_039557	Mir5098
55	90	NM_177267	Dcaf5
56	89	NM_176843	Ints5
57	89	NM_028658	Ppp1r21
58	89	NM_001286103	Lbhd1
59	89	NM_025463	1810009A15Rik
60	89	NR_104416	1810009A15Rik
61	88	NM_001293621	Ganab
62	88	NM_008060	Ganab
63	87	NM_010213	Fhl3
64	87	NM_008385	Inpp5b
65	87	NM_011840	Map2k5
66	87	NM_029157	Sf3a3
67	87	NR_030480	Mir698
68	87	NM_024256	B3gat3
69	87	NM_144872	Eml3
70	87	NM_026007	Eef1g
71	87	NR_030479	Mir697
72	87	NM_009073	Rom1
73	86	NR_105786	Mir6367
74	86	NM_001286518	Ahnak
75	86	NM_001039959	Ahnak
76	86	NM_009643	Ahnak
77	84	NR_030454	Mir684-1
78	84	NR_030454	Mir684-1
79	84	NR_030454	Mir684-1
80	84	NR_030454	Mir684-1
81	84	NR_015487	A930005H10Rik
82	84	NR_030454	Mir684-1
83	84	NR_027895	A930005H10Rik
84	84	NR_027894	A930005H10Rik
85	84	NR_030454	Mir684-1
86	84	NR_030454	Mir684-1
87	84	NR_030454	Mir684-1
88	84	NR_030454	Mir684-1
89	81	NM_011842	Mta2
90	80	NR_027968	1700020N01Rik
91	80	NM_178727	D630039A03Rik
92	75	NM_013519	Foxc2
93	75	NM_178652	Supt3
94	75	NR_073425	Runx2
95	75	NM_001311209	Adam19
96	75	NM_010426	Foxf1
97	75	NM_001291891	Adam19
98	75	NM_008024	Foxl1
99	75	NM_172761	Mthfsd
100	74	NR_045490	2310002D06Rik
101	74	NM_001085493	Ndufaf6
102	74	NM_133798	Exd2
103	73	NR_045821	6330418K02Rik
104	73	NM_016964	Stag3
105	73	NM_021392	Ap4m1
106	73	NM_177878	Mblac1
107	73	NM_153161	BC037034
108	73	NM_001013773	Nxpe5
109	73	NM_009315	Taf6
110	73	NM_001081108	Lamtor4
111	73	NR_028565	Snord85
112	73	NM_001033416	Gal3st4
113	73	NM_178612	Cnpy4
114	73	NM_172412	Gpc2
115	73	NR_130332	Mir669n
116	72	NR_106177	Mir8100
117	72	NM_001081421	Galnt16
118	72	NM_030722	Pum1
119	72	NR_037207	Mir1843a
120	72	NM_001159604	Pum1
121	72	NR_028544	Scarna3b
122	72	NM_001159603	Pum1
123	72	NM_001159606	Pum1
124	72	NM_001159605	Pum1
125	72	NM_173384	Sox30
126	71	NM_025835	Pccb
127	71	NM_001311149	Pccb
128	71	NM_001127264	Trp63
129	71	NM_001127262	Trp63
130	71	NM_001291158	Zmynd8
131	71	NM_001252584	Zmynd8
132	71	NR_110432	Lincenc1
133	71	NR_110431	Lincenc1
134	71	NM_001252585	Zmynd8
135	71	NM_001252587	Zmynd8
136	71	NM_027230	Zmynd8
137	71	NR_110430	Lincenc1
138	71	NR_126474	Inpp5b
139	71	NM_001281926	Zmynd8
140	71	NM_172144	Ppp2r3a
141	71	NM_001161362	Ppp2r3a
142	71	NM_008636	Mtf1
143	71	NM_011641	Trp63
144	70	NM_027249	Tlcd2
145	70	NM_173388	Slc43a2
146	70	NM_138950	Wdr81
147	70	NM_172255	Wdr11
148	70	NM_001164598	Irf2bp2
149	70	NM_001004157	Scarf1
150	70	NM_001166250	Mgll
151	70	NM_001199283	Slc43a2
152	70	NR_039553	Mir3971
153	70	NR_030711	Mir22hg
154	70	NM_001291156	Tlcd2
155	70	NM_001029938	Rilp
156	70	NR_024329	2900097C17Rik
157	70	NM_008878	Serpinf2
158	70	NR_029739	Mir22
159	70	NM_001199284	Slc43a2
160	70	NM_011340	Serpinf1
161	69	NM_001164255	Tpm1
162	69	NM_001164253	Tpm1
163	69	NM_001164248	Tpm1
164	69	NM_001164254	Tpm1
165	69	NM_001164249	Tpm1
166	69	NM_001164250	Tpm1
167	69	NM_010266	Gda
168	69	NM_009551	Zfand5
169	69	NM_001308352	Pparg
170	69	NM_001127330	Pparg
171	69	NM_001164251	Tpm1
172	69	NM_001164503	Akap11
173	69	NM_001308354	Pparg
174	69	NM_011146	Pparg
175	69	NM_001164256	Tpm1
176	69	NM_001164252	Tpm1
177	69	NM_024427	Tpm1
178	68	NM_138676	Shkbp1
179	68	NM_001199234	Sptbn4
180	68	NM_001199236	Sptbn4
181	68	NM_134102	Pla1a
182	68	NM_010890	Nedd4
183	68	NM_001199235	Sptbn4
184	67	NM_029306	1700012B09Rik
185	67	NM_010242	Fut4
186	67	NM_019683	Ankrd49
187	67	NM_001285825	Snrpa
188	67	NM_001290511	BC024978
189	67	NR_106145	Mir7680
190	67	NM_015782	Snrpa
191	67	NM_001046637	Snrpa
192	67	NR_046162	Gm16863
193	67	NM_001243888	BC024978
194	67	NM_001290513	BC024978
195	67	NM_013468	Ankrd1
196	66	NM_178760	Gpr107
197	66	NM_026512	Bphl
198	66	NM_026521	Zfp706
199	66	NM_010950	Numbl
200	66	NM_181593	Itpkc
201	66	NM_001302122	Usp3
202	66	NM_175641	Ltbp4
203	66	NM_001113549	Ltbp4
204	66	NM_001310678	Ltbp4
205	66	NM_001310728	Mre11a
206	66	NM_018736	Mre11a
207	66	NM_133770	Adck4
208	66	NM_032610	Sptbn4
209	65	NM_008850	Pitpna
210	65	NM_172339	Snapc4
211	65	NM_001139504	Dnlz
212	65	NM_001085408	Sdccag3
213	65	NM_026563	Sdccag3
214	65	NM_001085407	Sdccag3
215	65	NM_026828	Dnlz
216	65	NM_001290419	Snapc4
217	65	NM_001139503	Dnlz
218	65	NM_001037747	Card9
219	65	NM_145617	Herc1
220	65	NM_020610	Nrip3
221	65	NM_175206	Fbxl22
222	64	NM_001164770	Fbxw2
223	64	NM_001164769	Fbxw2
224	64	NM_023630	Gtf2a1l
225	64	NM_001164772	Fbxw2
226	64	NM_001164768	Fbxw2
227	64	NM_178701	Lrrc8d
228	64	NM_001199146	Gpsm1
229	64	NM_001105068	Vmn2r36
230	64	NM_013890	Fbxw2
231	64	NM_145836	Irf2bpl
232	64	NM_001199147	Gpsm1
233	64	NM_153410	Gpsm1
234	64	NM_001122768	Lrrc8d
235	63	NR_040273	9330179D12Rik
236	63	NR_040274	9330179D12Rik
237	63	NM_001034851	Fam134b
238	63	NR_040275	9330179D12Rik
239	63	NM_001163501	Elmsan1
240	63	NM_027438	Pnma1
241	63	NM_009829	Ccnd2
242	63	NM_001163502	Elmsan1
243	63	NM_028821	Dnal1
244	62	NM_019713	Rassf1
245	62	NM_001289430	Cipc
246	62	NM_001289429	Cipc
247	62	NM_001289431	Cipc
248	62	NM_001289432	Cipc
249	62	NM_018879	Nprl2
250	62	NM_001243748	Rassf1
251	62	NM_173735	Cipc
252	62	NM_001167905	Cyp2c44
253	62	NM_001080943	Zdhhc22
254	62	NM_019704	Tmem115
255	62	NM_016769	Smad3
256	62	NM_053253	Zmynd10
257	62	NM_001001446	Cyp2c44
258	62	NM_019720	Cyb561d2
259	61	NM_001311139	Dennd5a
260	61	NM_021494	Dennd5a
261	61	NM_144786	Ggt7
262	61	NM_019811	Acss2
263	61	NM_019828	Trpc4ap
264	61	NM_001163452	Trpc4ap
265	61	NR_030757	Mir499
266	61	NM_001306088	Dnmbp
267	61	NM_001085378	Myh7b
268	61	NM_001160257	Smg7
269	61	NM_001283048	Tmpo
270	61	NM_026166	Ikbip
271	61	NR_105833	Mir6406
272	61	NR_040613	Acss2os
273	61	NM_027078	Ikbip
274	61	NM_028029	Dnmbp
275	61	NM_001005507	Smg7
276	61	NM_133668	Slc25a3
277	61	NM_001160256	Smg7
278	61	NM_017373	Nfil3
279	60	NM_001291111	Gss
280	60	NM_008866	Lypla1
281	60	NR_033530	Mrpl15
282	60	NM_031380	Fstl3
283	60	NM_023304	Fgf22
284	60	NM_144528	Rnf126
285	60	NM_030218	Misp
286	60	NM_001042710	Prss57
287	60	NM_001177658	Mrpl15
288	60	NM_025300	Mrpl15
289	60	NM_001290372	Rgs20
290	60	NM_008180	Gss
291	60	NM_021374	Rgs20
292	60	NR_027505	Rnf126
293	60	NM_001177795	Rgs20
294	60	NM_023128	Palm
295	60	NM_008956	Ptbp1
296	60	NR_029447	E130317F20Rik
297	60	NM_001283013	Ptbp1
298	60	NM_001077363	Ptbp1
299	60	NM_001267724	Asb13
300	60	NM_178283	Asb13
301	60	NM_198223	Aspscr1
302	60	NM_001164224	Aspscr1
303	60	NM_026877	Aspscr1
304	60	NM_001161747	Palm
305	59	NM_001243092	Gm3776
306	59	NM_028476	Atat1
307	59	NM_001142745	Atat1
308	59	NM_011130	Polb
309	59	NM_172800	Sdk2
310	59	NM_023605	Fbxo9
311	59	NM_025878	Mrps18b
312	59	NM_177777	D11Wsu47e
313	59	NR_040401	C920006O11Rik
314	59	NM_010357	Gsta4
315	59	NM_138598	Fam104a
316	59	NM_029794	Cpsf4l
317	59	NM_013581	Cog1
318	59	NM_001142744	Atat1
319	59	NM_001163346	Cdc42ep4
320	59	NM_020006	Cdc42ep4
321	59	NM_001164532	Cpsf4l
322	59	NM_001081490	Fbxo9
323	59	NM_008181	Gsta1
324	59	NM_026682	Cpsf4l
325	58	NM_001166249	Mgll
326	58	NM_011844	Mgll
327	58	NM_001166251	Mgll
328	58	NM_001198998	Vdac3
329	58	NR_021486	Adarb1
330	58	NM_145592	Dkk4
331	58	NM_001127260	Trp63
332	58	NM_001033630	2310061I04Rik
333	58	NM_001127259	Trp63
334	58	NM_011696	Vdac3
335	58	NR_004429	Adarb1
336	58	NR_027886	A930013F10Rik
337	58	NM_001130149	Drosha
338	58	NM_133998	Fam207a
339	58	NR_027377	Gm17769
340	58	NM_026799	Drosha
341	58	NM_011701	Vim
342	57	NM_001291204	Tpd52l2
343	57	NM_019401	Nmi
344	57	NM_175652	Hist4h4
345	57	NM_001141949	Nmi
346	57	NM_001081084	Cubn
347	57	NM_028408	Cnih3
348	57	NM_001160211	Cnih3
349	57	NM_025482	Tpd52l2
350	57	NM_001160212	Cnih3
351	57	NM_001291197	Tpd52l2
352	57	NM_178776	BC049715
353	57	NM_027656	Zbtb46
354	57	NM_177688	H2afj
355	57	NM_028125	Zbtb46
356	57	NM_145067	Gucy2c
357	57	NM_001291203	Tpd52l2
358	57	NR_045363	1700024F13Rik
359	57	NR_105973	Mir7006
360	57	NM_001127318	Gucy2c
361	57	NM_183181	Abhd16b
362	57	NM_026983	Erp27
363	57	NM_001271584	Dnajc5
364	57	NM_001291202	Tpd52l2
365	57	NM_001291201	Tpd52l2
366	57	NM_001291200	Tpd52l2
367	57	NR_111899	Tpd52l2
368	57	NM_011828	Hs2st1
369	57	NM_026765	Uckl1
370	57	NM_001039558	Smco3
371	57	NM_001271585	Dnajc5
372	57	NM_001164597	Znf512b
373	57	NM_016775	Dnajc5
374	57	NM_133701	Prpf6
375	57	NM_026639	Art4
376	57	NM_172676	Samd10
377	57	NM_028639	Ttc7
378	57	NR_027289	Uckl1os
379	57	NR_027290	Uckl1os
380	57	NM_001141948	Nmi
381	57	NR_073369	Dnajc5
382	56	NM_001291440	Rad51c
383	56	NM_053269	Rad51c
384	56	NR_106195	Mir8115
385	56	NM_001166033	Gtf3c4
386	56	NM_175109	Rps19bp1
387	56	NM_009716	Atf4
388	56	NM_178719	Mief1
389	56	NM_001287180	Atf4
390	56	NM_010795	Mgat3
391	56	NM_172977	Gtf3c4
392	56	NM_001044308	Cacna1i
393	55	NM_001277076	Fer1l5
394	55	NM_009768	Bsg
395	55	NM_001302499	Gzmm
396	55	NM_177613	Cdc34
397	55	NM_021294	Dbil5
398	55	NM_013591	Madcam1
399	55	NR_126325	Gzmm
400	55	NM_172652	Kansl3
401	55	NM_001310513	Kansl3
402	55	NM_008504	Gzmm
403	55	NM_177367	Gemin4
404	55	NM_001163758	Skor1
405	55	NM_001163757	Skor1
406	55	NM_148934	Tpgs1
407	55	NM_001013374	Lman2l
408	55	NM_001310517	Lman2l
409	55	NR_105822	Mir21c
410	55	NM_001302485	Gzmm
411	55	NM_001163755	Skor1
412	55	NM_172446	Skor1
413	55	NM_183263	Rnmtl1
414	55	NM_026029	Glod4
415	55	NM_027773	Fam57a
416	55	NR_029744	Mir29a
417	55	NM_001081278	Tbc1d4
418	55	NM_025969	Timm21
419	55	NM_001077184	Bsg
420	55	NM_008226	Hcn2
421	55	NM_172551	Polrmt
422	55	NR_029532	Mir29b-1
423	54	NM_033565	Aff4
424	54	NM_134117	Pkdcc
425	54	NM_001310665	Art3
426	54	NM_001141981	Rbm43
427	54	NM_001310664	Art3
428	54	NM_172530	She
429	54	NM_001311097	Sema6a
430	54	NM_001267695	Ctss
431	54	NM_021281	Ctss
432	54	NR_033198	2700046G09Rik
433	54	NM_001141982	Rbm43
434	54	NM_007802	Ctsk
435	54	NM_030243	Rbm43
436	54	NR_105844	Mir6416
437	54	NR_105843	Mir6415
438	54	NM_018744	Sema6a
439	54	NM_026479	Zcchc10
440	54	NM_183392	Nup54
441	54	NR_029805	Mir211
442	54	NM_018752	Trpm1
443	54	NM_173406	Jazf1
444	54	NM_181728	Art3
445	53	NM_027044	Pfdn5
446	53	NM_138682	Lrrc4
447	53	NM_173428	Sspo
448	53	NR_015597	Zfp862-ps
449	53	NM_001014976	Espl1
450	53	NM_133764	Atp6v0e2
451	53	NM_175099	Repin1
452	53	NM_001278671	Kbtbd12
453	53	NM_011244	Rarg
454	53	NM_183309	Gm5111
455	53	NR_130985	1700026J14Rik
456	53	NM_001079905	Repin1
457	53	NM_021713	Myg1
458	53	NM_001079901	Repin1
459	53	NM_177736	Lrrc61
460	53	NM_001313738	Gorab
461	53	NR_027808	Zfp862-ps
462	53	NM_001079902	Repin1
463	53	NR_132627	Gorab
464	53	NM_134100	Mfsd5
465	53	NM_001110160	Lrrc61
466	53	NM_133946	Nlrp6
467	53	NM_178883	Gorab
468	53	NM_175686	Prrx1
469	53	NM_001079903	Repin1
470	53	NM_027852	Rarres2
471	53	NM_001025570	Prrx1
472	53	NM_001079904	Repin1
473	53	NM_011127	Prrx1
474	52	NM_001111017	Serac1
475	52	NR_045760	0610031O16Rik
476	52	NM_001199046	Tubd1
477	52	NM_008597	Mgp
478	52	NM_207258	Fam71f1
479	52	NM_138659	Prpf8
480	52	NM_009626	Adh7
481	52	NM_023516	Hilpda
482	52	NM_001190461	Hilpda
483	52	NM_001289665	Fam71f1
484	52	NM_001199045	Tubd1
485	52	NM_177311	Serac1
486	52	NM_001289664	Fam71f1
487	52	NM_001285412	Calu
488	52	NM_184053	Calu
489	52	NM_007594	Calu
490	52	NM_019756	Tubd1
491	52	NM_016723	Uchl3
492	52	NM_001289663	Fam71f1
493	52	NM_001199047	Tubd1
494	52	NM_181392	Gtf2h5
495	52	NR_029738	Mir21a
496	52	NM_007538	Opn1sw
497	51	NM_011546	Zeb1
498	51	NM_019467	Aif1
499	51	NM_010489	Hyal2
500	51	NM_019750	Nat6
501	51	NM_178020	Hyal3
502	51	NM_001291539	Sema3b
503	51	NM_001291538	Sema3b
504	51	NM_008317	Hyal1
505	51	NM_028048	Slc25a35
506	51	NM_134246	Acot3
507	51	NM_001291537	Sema3b
508	51	NM_145444	Acot5
509	51	NM_025903	Ifrd2
510	51	NM_001042779	Sema3b
511	51	NM_009153	Sema3b
512	51	NM_019742	Tusc2
513	51	NR_111986	Sema3b
514	51	NM_008138	Gnai2
515	51	NM_001199218	Slc38a3
516	51	NM_001199217	Slc38a3
517	51	NM_023805	Slc38a3
518	51	NM_027585	Cnbd2
519	51	NM_016709	Auh
520	51	NM_183426	Sbno2
521	51	NM_013681	Syn2
522	51	NM_001111015	Syn2
523	51	NM_177566	Arhgef15
524	51	NM_001001334	Spag6l
525	51	NR_036582	Cbarp
526	51	NM_001301854	Stk11
527	51	NM_011492	Stk11
528	51	NM_007909	Efna2
529	51	NR_126043	Stk11
530	51	NM_001301853	Stk11
531	51	NM_022653	Thop1
532	51	NM_001195268	Cbarp
533	51	NM_027207	1600002K03Rik
534	51	NM_145365	Creb3l3
535	51	NM_007414	Adprh
536	51	NR_027866	5730408K05Rik
537	51	NM_146093	Ubxn1
538	51	NM_001114334	Rps6kb1
539	51	NM_147778	Commd3
540	51	NM_001160356	Uqcc3
541	51	NM_001278601	Tnf
542	51	NR_015583	BC024386
543	51	NM_022433	Sirt3
544	51	NM_007552	Bmi1
545	51	NM_001099742	Scgb1c1
546	51	NR_039598	Mir5136
547	51	NM_027019	Odf3
548	51	NM_001177804	Sirt3
549	51	NM_001143765	Syce1
550	51	NM_053194	Ric8
551	51	NM_018742	Bet1l
552	51	NM_001001180	Zfp941
553	51	NM_007751	Cox8b
554	51	NM_001127351	Sirt3
555	51	NR_045717	C330022C24Rik
556	51	NM_029821	Urah
557	51	NM_011875	Psmd13
558	51	NR_105939	Mir6973a
559	51	NR_105940	Mir6974
560	51	NM_028259	Rps6kb1
561	51	NM_010734	Lst1
562	51	NM_145599	Tmem184c
563	51	NM_010735	Lta
564	51	NM_013693	Tnf
565	51	NM_020027	Prrc2a
566	51	NM_021282	Cyp2e1
567	51	NM_001174047	Cacna2d2
568	51	NR_033209	Gm4792
569	51	NM_007705	Cirbp
570	51	NM_028970	Rbm31y
571	51	NM_001174049	Cacna2d2
572	51	NM_001174048	Cacna2d2
573	51	NM_001174050	Cacna2d2
574	51	NM_009855	Cd80
575	51	NM_024273	Timmdc1
576	51	NM_020263	Cacna2d2
577	51	NM_001293057	Gm21379
578	51	NM_028970	Rbm31y
579	51	NM_001199044	Prrc2a
580	51	NM_025313	Atp5d
581	51	NM_001293057	Gm21379
582	51	NM_172380	Poglut1
583	51	NM_008518	Ltb
584	51	NM_001300827	Poglut1
585	50	NM_001164075	Tgif1
586	50	NM_009372	Tgif1
587	50	NM_026866	Disp1
588	50	NM_172580	Acot6
589	50	NM_001164074	Tgif1
590	50	NM_011141	Pou3f1
591	50	NM_023565	Cse1l
592	50	NM_001301181	Cast
593	50	NM_001301160	Cast
594	50	NM_001301158	Cast
595	50	NM_001301157	Cast
596	50	NR_111895	Stau1
597	50	NM_001164077	Tgif1
598	50	NM_001301156	Cast
599	50	NM_011682	Utrn
600	50	NM_001164076	Tgif1
601	50	NM_001278218	Disp1
602	50	NM_009649	Akap2
603	50	NM_010420	Hesx1
604	50	NM_001035533	Akap2
605	50	NM_023431	Mum1
606	50	NM_029272	Ndufs7
607	50	NR_028125	0610038B21Rik
608	50	NM_001301155	Cast
609	50	NM_001081240	Prmt10
610	50	NM_010143	Ephb3
611	50	NM_001035532	Akap2
612	50	NR_003507	Oas1b
613	50	NM_001278219	Disp1
614	50	NM_030711	Erap1
615	50	NM_001301153	Cast
616	50	NM_001291162	Znfx1
617	50	NM_145153	Oas1f
618	50	NM_001083925	Oas1b
619	50	NM_001302934	Impdh1
620	50	NM_033541	Oas1c
621	50	NM_001278220	Disp1
622	50	NM_145221	Appl1
623	50	NM_001163591	Stx11
624	50	NM_183216	Scd4
625	50	NM_001033196	Znfx1
626	50	NM_001033132	Commd6
627	50	NR_039574	Mir5114
628	50	NM_009128	Scd2
629	50	NR_106114	Mir7654
630	50	NM_001163590	Stx11
631	50	NM_029075	Stx11
632	50	NR_038028	B230208H11Rik
633	50	NM_176849	Arglu1
634	50	NM_145226	Oas3
635	50	NM_011829	Impdh1
636	50	NM_009817	Cast
637	50	NM_009987	Cx3cr1
638	50	NM_001168592	Commd6
639	50	NM_007720	Ccr8
640	50	NM_021510	Hnrnph1
641	50	NR_030529	Mir804
642	50	NR_038027	B230208H11Rik
643	50	NM_172557	Rufy1
644	50	NM_145210	Oas1e
645	50	NM_145227	Oas2
646	50	NM_001302933	Impdh1
647	49	NM_198899	Uggt1
648	49	NM_019867	Ngef
649	49	NM_028473	3110079O15Rik
650	49	NM_029166	Uhrf1bp1l
651	49	NM_025609	Tab1
652	49	NM_009127	Scd1
653	49	NM_025558	Cyb5b
654	49	NR_030777	Zfp326
655	49	NM_001012667	Smim19
656	49	NM_001146117	Smim19
657	49	NM_001289686	Arhgef3
658	49	NR_131983	Magef1
659	49	NM_001160163	Neu2
660	49	NM_001111314	Ngef
661	49	NM_001110193	Inpp5d
662	49	NM_001160164	Neu2
663	49	NM_001160165	Neu2
664	49	NM_001110192	Inpp5d
665	49	NM_010566	Inpp5d
666	49	NM_015750	Neu2
667	48	NM_001164560	Trmt1
668	48	NM_001145162	Ube2ql1
669	48	NM_146064	Soat2
670	48	NM_144942	Csad
671	48	NM_198020	Trmt1
672	48	NM_008119	Gip
673	48	NM_001289575	Tsc1
674	48	NM_022887	Tsc1
675	48	NM_009951	Igf2bp1
676	48	NM_001289576	Tsc1
677	48	NM_033568	Snf8
678	48	NM_153065	Ddx27
679	48	NM_013832	Rasal1
680	48	NM_172300	Ube2z
681	48	NM_001164559	Trmt1
682	48	NM_138596	Med10
683	48	NM_008535	Lyl1
684	48	NM_001286263	Ralgapa1
685	48	NM_001081182	Atp8b2
686	48	NM_019994	Ralgapa1
687	48	NM_001220497	Gm16404
688	48	NM_001112714	Ralgapa1
689	48	NM_001003719	Ralgapa1
690	48	NM_145514	Wdr26
691	47	NM_029347	Fggy
692	47	NR_045777	9530080O11Rik
693	47	NR_045776	9530080O11Rik
694	47	NM_001297606	Rad23a
695	47	NM_001281999	Rasal1
696	47	NM_001081286	Fat1
697	47	NR_110477	Gm12338
698	47	NM_008052	Dtx1
699	47	NM_153408	Neurl3
700	47	NM_001290726	Arid5a
701	47	NM_001004180	Fam222a
702	47	NM_001172205	Arid5a
703	47	NM_145996	Arid5a
704	47	NM_080727	Tmprss3
705	47	NR_033310	Arid5a
706	47	NM_001172206	Arid5a
707	47	NM_001290727	Arid5a
708	47	NM_001163776	Tmprss3
709	47	NR_105863	Mir6898
710	47	NM_022017	Trpv4
711	47	NR_045748	Gm19299
712	47	NM_201227	Dand5
713	47	NM_009010	Rad23a
714	47	NM_145133	Tifa
715	47	NM_023214	Slc30a7
716	47	NR_033145	Dand5
717	47	NM_001297607	Rad23a
718	47	NM_011594	Timp2
719	47	NM_001112700	Cyth1
720	47	NM_030131	Cnih4
721	47	NM_001142943	Zfp949
722	47	NM_001037756	Brms1l
723	47	NM_183358	Gadd45gip1
724	47	NM_001033260	Stox1
725	47	NM_001271018	Calcoco2
726	47	NM_030014	Hook1
727	47	NM_001252457	Ddx39b
728	47	NM_146231	Zfp825
729	47	NM_178379	Cox10
730	47	NM_023179	Atp6v1g2
731	47	NM_019693	Ddx39b
732	47	NM_001012324	Ecm2
733	47	NR_105941	Mir6975
734	47	NM_007506	Atp5g1
735	47	NM_001161419	Atp5g1
736	47	NM_010390	H2-Q1
737	47	NM_145964	Ap1ar
738	47	NM_001079873	Brdt
739	47	NM_001163061	Zfp949
740	47	NM_007591	Calr
741	47	NM_009838	Cct6a
742	46	NM_001309847	Synj2bp-cox16
743	46	NM_001289690	Zfp740
744	46	NR_040721	Snhg5
745	46	NM_177823	Ubash3a
746	46	NM_027420	Arpin
747	46	NM_008486	Anpep
748	46	NM_028183	1810062G17Rik
749	46	NM_025290	Rsph1
750	46	NM_008804	Pde9a
751	46	NM_001042727	Rarg
752	46	NM_001163748	Pde9a
753	46	NR_132136	Synj2bp
754	46	NM_001242427	Slc37a1
755	46	NR_040590	Gm11548
756	46	NM_025292	Synj2bp
757	46	NR_132142	Synj2bp
758	46	NR_106169	Mir8094
759	46	NR_105976	Mir7009
760	46	NM_020330	Adam21
761	46	NM_013566	Itgb7
762	46	NM_153062	Slc37a1
763	46	NM_027213	Med6
764	46	NM_001267808	H2-L
765	46	NM_001289695	Zfp740
766	46	NM_153416	Aaas
767	46	NM_001309848	Synj2bp-cox16
768	46	NM_001309814	Synj2bp
769	46	NM_001033149	Ttc9
770	46	NM_001289694	Zfp740
771	46	NM_001289691	Zfp740
772	46	NM_010380	H2-D1
773	45	NM_023612	Esm1
774	45	NM_027222	Mzb1
775	45	NM_008196	Gzmk
776	45	NM_027745	Ccdc57
777	45	NM_007621	Cbr2
778	45	NM_153545	Lrrc45
779	45	NM_197993	Tut1
780	45	NM_172926	Snx14
781	45	NR_045941	4930404H11Rik
782	45	NM_001159907	Gm17296
783	45	NM_021892	Npvf
784	45	NR_109835	Mir692-2
785	45	NR_035409	Mir692-3
786	45	NM_026428	Dcxr
787	45	NM_016750	H2afz
788	45	NM_172524	Nipal4
789	45	NM_009053	Rfng
790	45	NM_026824	Dus1l
791	45	NR_106098	Mir7239
792	45	NM_007988	Fasn
793	45	NM_133223	Rac3
794	45	NM_001270646	Prob1
795	45	NM_001286081	Hpca
796	45	NM_001286083	Hpca
797	45	NM_010471	Hpca
798	45	NM_001130419	Hpca
799	45	NM_001033966	Ak2
800	45	NM_025564	Magohb
801	45	NM_001033155	Dnajb14
802	45	NM_016895	Ak2
803	45	NM_011817	Gadd45g
804	45	NR_040411	Gm11549
805	45	NM_019393	Exosc9
806	45	NM_176850	Bptf
807	45	NR_040674	Gm12505
808	45	NM_009011	Rad23b
809	45	NM_001039562	Ankrd37
810	45	NM_138668	Ufsp2
811	45	NM_172891	Styk1
812	45	NM_133881	Tmem54
813	45	NM_001033148	1700029J07Rik
814	45	NM_025452	Tmem54
815	45	NM_001290706	Tmem54
816	45	NM_001033246	Ccdc110
817	45	NM_001310707	Sorbs2
818	45	NM_001310708	Sorbs2
819	45	NR_045739	Sorbs2os
820	45	NM_001205219	Sorbs2
821	45	NM_001163574	Tjp1
822	45	NM_172752	Sorbs2
823	45	NM_009386	Tjp1
824	45	NM_026423	Mri1
825	45	NR_035409	Mir692-3
826	45	NM_001007571	D8Ertd738e
827	45	NR_109835	Mir692-2
828	45	NM_016665	Stra13
829	44	NM_133688	Lyrm5
830	44	NM_020517	Lenep
831	44	NM_146131	Pbxip1
832	44	NM_001293768	Pygo2
833	44	NM_001294281	Ccdc130
834	44	NM_026869	Pygo2
835	44	NM_026350	Ccdc130
836	44	NM_001293767	Pygo2
837	44	NM_011368	Shc1
838	44	NM_001311113	Syncrip
839	44	NM_001293766	Pygo2
840	44	NM_020004	Kat2a
841	44	NR_045598	Gm15706
842	44	NM_001163628	Lyrm5
843	44	NM_001281980	Lrmp
844	44	NM_021284	Kras
845	44	NM_001281981	Lrmp
846	44	NM_001301841	Azin2
847	44	NM_172875	Azin2
848	44	NM_001293763	Pygo2
849	44	NM_023279	Tubb3
850	44	NM_029219	Rnf19b
851	44	NM_016904	Cks1b
852	44	NM_001039485	Piezo2
853	44	NM_025797	Cyb5a
854	44	NM_027348	Pmvk
855	44	NR_040404	Gm15417
856	44	NR_040403	Gm15417
857	44	NM_001310640	Pmvk
858	44	NM_008511	Lrmp
859	44	NM_010410	Hcrt
860	44	NM_026201	Ccar1
861	44	NM_001305003	Rab5c
862	44	NM_031871	Ghdc
863	44	NM_025481	Smurf2
864	44	NM_001030014	Mcat
865	44	NM_009565	Zbtb7b
866	44	NM_001113331	Shc1
867	44	NM_177041	Flad1
868	44	NR_046030	Gm20759
869	44	NM_026784	Pmvk
870	44	NR_015535	4930567H12Rik
871	44	NR_045094	Gm19689
872	44	NM_010108	Efna3
873	44	NM_010655	Kpna2
874	44	NM_001037722	Adam15
875	44	NR_131045	1700084D21Rik
876	44	NM_001081194	Kcnh4
877	44	NR_130994	8430430B14Rik
878	44	NM_001163473	1810010H24Rik
879	44	NM_001038010	Kat2a
880	44	NM_024456	Rab5c
881	44	NM_029307	Hspb9
882	44	NM_029974	Dcst1
883	44	NM_175407	Sobp
884	44	NM_009614	Adam15
885	44	NM_007910	Efna4
886	43	NM_001146710	Ppp1r18
887	43	NM_018765	Wbp4
888	43	NM_001034882	Kbtbd6
889	43	NM_203280	Sphk2
890	43	NM_018876	Fut2
891	43	NM_028544	Rasip1
892	43	NM_001271981	Fut1
893	43	NR_131145	Gm29683
894	43	NM_001160319	Ubr4
895	43	NM_001018013	Izumo1
896	43	NM_001271993	Fut2
897	43	NM_001033170	Fam83e
898	43	NM_009077	Rpl18
899	43	NM_054054	Brdt
900	43	NM_134122	Nrm
901	43	NM_025832	Naa16
902	43	NM_011655	Tubb5
903	43	NM_020011	Sphk2
904	43	NM_001010833	Mdc1
905	43	NM_020013	Fgf21
906	43	NM_007481	Arf6
907	43	NM_008051	Fut1
908	43	NM_001146711	Ppp1r18
909	43	NM_053089	Naa15
910	43	NM_001024135	Kbtbd7
911	43	NM_175242	Ppp1r18
912	43	NM_008027	Flot1
913	43	NM_007644	Scarb2
914	43	NM_025427	Rgcc
915	43	NM_009800	Car11
916	43	NM_133662	Ier3
917	43	NM_001017429	Cox17
918	43	NM_025441	Nemf
919	43	NM_178876	Ints3
920	43	NM_008173	Nr3c1
921	43	NM_001172561	Sphk2
922	43	NM_017465	Sult2b1
923	43	NM_144881	Hhat
924	43	NM_026987	Dhx16
925	43	NM_001081984	Popdc2
926	43	NM_022318	Popdc2
927	43	NM_027055	Spaca4
928	43	NM_016974	Dbp
929	43	NM_172418	Mamstr
930	43	NM_025664	Snx9
931	43	NM_172503	Zswim4
932	43	NM_145540	Ints3
933	43	NR_029740	Mir23a
934	43	NR_037294	Mir3074-2
935	43	NR_029821	Mir181c
936	43	NM_172799	Ttll6
937	43	NR_029741	Mir24-2
938	43	NM_001040700	BC051019
939	43	NM_020051	Ascl3
940	43	NM_194059	Nanos3
941	43	NR_030534	Mir181d
942	43	NR_029746	Mir27a
943	43	NM_020050	Tmem9b
944	43	NM_029045	4930432K21Rik
945	43	NM_177814	Erc2
946	43	NM_020052	Scube2
947	43	NM_001163752	4930432K21Rik
948	43	NR_130109	Fendrr
949	43	NR_131144	Gm29683
950	43	NR_045471	Fendrr
951	43	NM_145960	Mtrf1
952	42	NM_012049	Nit1
953	42	NR_037975	Gm5105
954	42	NM_008642	Mttp
955	42	NM_001163457	Mttp
956	42	NM_011070	Pfdn2
957	42	NM_001122680	Pvrl4
958	42	NM_027893	Pvrl4
959	42	NR_028577	D030025P21Rik
960	42	NM_178654	Pkn2
961	42	NM_001271727	Trim2
962	42	NM_001271728	Trim2
963	42	NM_001163386	4930579F01Rik
964	42	NM_001128609	Dedd
965	42	NM_025388	Ufc1
966	42	NM_001127265	Trp63
967	42	NM_015798	Fbxo15
968	42	NM_001083118	Terf2
969	42	NM_009353	Terf2
970	42	NM_009229	Sntb2
971	42	NR_104410	Terf2
972	42	NM_001243063	Nr1i3
973	42	NM_001127263	Trp63
974	42	NM_025557	Pcp4l1
975	42	NM_001286200	Terf2
976	42	NM_001271726	Trim2
977	42	NM_001033039	Klhdc9
978	42	NM_011615	Dedd
979	42	NM_001163385	4930579F01Rik
980	42	NR_131748	Gm15867
981	42	NR_040468	1700065J18Rik
982	42	NM_001005508	Arhgap30
983	42	NM_198247	Sertad4
984	42	NM_009775	Tspo
985	42	NM_001101431	Mkrn2os
986	42	NM_001242580	Nit1
987	42	NM_001167777	Asxl3
988	42	NM_199033	Tsen2
989	42	NM_183017	Ttll12
990	42	NM_001177794	Sertad4
991	42	NM_153064	Ndufs2
992	42	NM_009803	Nr1i3
993	42	NM_172845	Adamts4
994	42	NM_001037170	Tomm40l
995	42	NM_027482	5730508B09Rik
996	42	NM_001305585	Apoa2
997	42	NM_001243062	Nr1i3
998	42	NM_011539	Tbxas1
999	42	NR_106043	Mir7075
1000	42	NM_001305550	Apoa2
1001	42	NR_131173	Apoa2
1002	42	NM_019494	Cxcl11
1003	42	NM_020579	B4galt3
1004	42	NM_013474	Apoa2
1005	42	NM_126165	Vps4a
1006	42	NM_025391	Nip7
1007	42	NR_045459	4833427F10Rik
1008	42	NM_001081337	Sipa1l2
1009	42	NM_172713	Sdad1
1010	42	NM_026513	Pdf
1011	42	NM_013919	Usp21
1012	42	NM_008599	Cxcl9
1013	42	NM_001281954	Crtam
1014	42	NM_019465	Crtam
1015	42	NM_008911	Ppox
1016	42	NM_010185	Fcer1g
1017	42	NM_010771	Matr3
1018	42	NM_001164472	Nip7
1019	42	NR_038116	Cxcl11
1020	42	NM_026420	Paip2
1021	42	NM_021274	Cxcl10
1022	42	NM_011397	Slc23a1
1023	42	NM_025458	Tmed6
1024	42	NM_139229	Cog8
1025	42	NM_001305549	Apoa2
1026	42	NR_028367	Nip7
1027	41	NR_029796	Mir214
1028	41	NM_001256096	Dtx2
1029	41	NM_001040398	Setd1b
1030	41	NR_040255	1700019G24Rik
1031	41	NM_183261	Nr2f2
1032	41	NM_011577	Tgfb1
1033	41	NM_009697	Nr2f2
1034	41	NM_011638	Tfrc
1035	41	NM_001191027	Dync1i1
1036	41	NM_001191023	Dync1i1
1037	41	NM_009282	Stag1
1038	41	NM_001110147	Tnk2
1039	41	NM_133219	Gcnt2
1040	41	NM_030706	Trim2
1041	41	NM_177663	Isg20l2
1042	41	NM_026591	Mrpl24
1043	41	NM_001191026	Dync1i1
1044	41	NM_001191025	Dync1i1
1045	41	NM_011623	Top2a
1046	41	NM_025770	Atg10
1047	41	NM_008231	Hdgf
1048	41	NM_153562	Rrnad1
1049	41	NM_001271725	Trim2
1050	41	NM_001098799	Tox2
1051	41	NM_011201	Ptpn1
1052	41	NR_033493	Tnk2os
1053	41	NM_001081260	Tnks1bp1
1054	41	NM_028771	Ccdc97
1055	41	NM_001291120	Epb41l1
1056	41	NM_001256097	Dtx2
1057	41	NR_028143	Lrrc28
1058	41	NR_045813	4930599N23Rik
1059	41	NM_172893	Parp12
1060	41	NM_025663	Gpatch4
1061	41	NM_023742	Dtx2
1062	41	NR_028144	Lrrc28
1063	41	NM_001168477	Ttc23
1064	41	NR_040523	1700025N23Rik
1065	41	NM_007759	Crabp2
1066	41	NM_172631	Ldlrad4
1067	41	NM_175092	Rhof
1068	41	NM_001109758	Bcan
1069	41	NM_016701	Nes
1070	41	NM_008277	Hpd
1071	41	NM_007529	Bcan
1072	41	NM_010291	Gjb5
1073	41	NM_008127	Gjb4
1074	41	NM_001256098	Dtx2
1075	41	NM_001310623	Fmnl3
1076	41	NM_016788	Tnk2
1077	41	NM_001310622	Fmnl3
1078	41	NR_037271	Mir3088
1079	41	NM_001039723	Tmem120b
1080	41	NM_001164156	Mcrs1
1081	41	NM_015829	Slc25a13
1082	41	NM_001081254	Fam186b
1083	41	NM_011711	Fmnl3
1084	41	NM_001163642	Setdb1
1085	41	NR_040504	4930443O20Rik
1086	41	NM_018877	Setdb1
1087	41	NM_027283	1700026L06Rik
1088	41	NM_018786	Prpf40b
1089	41	NM_001110809	Gpatch4
1090	41	NR_029810	Mir199a-2
1091	41	NR_002870	Dnm3os
1092	41	NM_010601	Kcnh3
1093	41	NM_024175	Rps23
1094	41	NM_001286857	Gpatch4
1095	41	NM_001289443	Tnk2
1096	41	NM_027712	Dlgap1
1097	41	NM_001164818	Aar2
1098	41	NM_001136081	Ssrp1
1099	41	NR_015490	4930558C23Rik
1100	41	NM_001163641	Setdb1
1101	41	NM_001177572	Slc25a13
1102	41	NM_173750	Arl14ep
1103	41	NM_010063	Dync1i1
1104	41	NM_008045	Fshb
1105	41	NM_001025102	Arl14ep
1106	41	NM_023617	Aox3
1107	41	NM_001008419	Aox2
1108	41	NR_131075	9430078K24Rik
1109	41	NM_172526	Ttc24
1110	41	NR_131073	9430078K24Rik
1111	41	NR_131074	9430078K24Rik
1112	41	NR_045877	Gata5os
1113	41	NM_001100451	Msl2
1114	41	NM_173031	Rbbp8nl
1115	41	NR_037274	Mir3091
1116	41	NM_025587	Rps21
1117	41	NM_008093	Gata5
1118	41	NM_177639	Dlgap1
1119	41	NR_105972	Mir7005
1120	41	NM_019822	Adrm1
1121	41	NM_001128181	Dlgap1
1122	41	NM_144897	Apoa1bp
1123	41	NM_021398	Slc43a3
1124	41	NM_022031	Hapln2
1125	41	NM_026661	Aar2
1126	41	NM_199447	Rrp12
1127	41	NM_029999	Lbh
1128	41	NM_016766	Mcrs1
1129	41	NM_001128180	Dlgap1
1130	41	NM_008920	Prg2
1131	41	NM_013510	Epb41l1
1132	41	NR_045627	1700120C14Rik
1133	41	NM_001291123	Epb41l1
1134	41	NM_001006664	Epb41l1
1135	41	NM_139140	Spats2
1136	41	NM_178089	Hnrnpul1
1137	41	NM_026000	Psmd9
1138	41	NM_016914	Prg3
1139	41	NM_001291122	Epb41l1
1140	41	NM_001033484	Iqgap3
1141	41	NM_001081171	Lama5
1142	41	NM_001291121	Epb41l1
1143	41	NM_182990	Ssrp1
1144	41	NM_001081121	4931429I11Rik
1145	40	NM_001033167	Slc22a23
1146	40	NM_028775	Cyp2s1
1147	40	NM_019408	Nfkb2
1148	40	NM_015752	Sufu
1149	40	NM_009465	Axl
1150	40	NM_001025391	Sufu
1151	40	NM_001291182	Ush1c
1152	40	NM_018759	Zfp326
1153	40	NR_033514	2310015A10Rik
1154	40	NM_001177369	Nfkb2
1155	40	NM_001163733	Ush1c
1156	40	NM_153677	Ush1c
1157	40	NM_023649	Ush1c
1158	40	NM_026374	Ilf2
1159	40	NM_023631	Aox4
1160	40	NM_153587	Rps6ka5
1161	40	NM_133854	Snapin
1162	40	NM_001190975	Axl
1163	40	NR_030468	Mir146b
1164	40	NM_016703	Preb
1165	40	NM_011660	Txn1
1166	40	NM_080457	Muc4
1167	40	NM_011458	Serpina3k
1168	40	NM_144922	Hnrnpul1
1169	40	NR_040418	2310034G01Rik
1170	40	NM_001033335	Serpina3f
1171	40	NM_172564	Tns4
1172	40	NM_001199940	Serpina3i
1173	40	NM_178065	Arel1
1174	40	NM_053085	Tcf23
1175	40	NM_001164562	Sec22c
1176	40	NM_011703	Vipr1
1177	40	NM_026794	Deb1
1178	40	NM_178677	Sec22c
1179	40	NM_009251	Serpina3g
1180	40	NR_028121	Mgarp
1181	40	NM_001164292	Cuedc2
1182	40	NM_001101472	Serpina3j
1183	40	NR_040740	Lyzl4os
1184	40	NM_001025375	Wdr61
1185	40	NM_026358	Mgarp
1186	40	NM_025523	Ndufc1
1187	40	NM_009450	Tubb2a
1188	40	NM_001168294	Serpina3f
1189	40	NM_001168295	Serpina3f
1190	40	NM_023191	Wdr61
1191	40	NM_001101430	Psmg4
1192	40	NM_001110515	Psmg4
1193	40	NR_033450	Serpina3h
1194	40	NR_046184	4930447K03Rik
1195	40	NM_028627	Psd
1196	40	NM_029186	Tmem180
1197	40	NM_146019	Chd3
1198	40	NR_027827	Chd3os
1199	40	NM_024192	Cuedc2
1200	40	NM_001164295	Cuedc2
1201	40	NM_001164294	Cuedc2
1202	40	NM_001301713	Ccr7
1203	40	NM_001177370	Nfkb2
1204	40	NM_009262	Spock1
1205	40	NM_001166466	Spock1
1206	40	NM_001166463	Spock1
1207	40	NM_008300	Hspa4
1208	40	NM_008105	Gcnt2
1209	40	NM_001294302	Preb
1210	40	NM_026915	Lyzl4
1211	40	NM_007719	Ccr7
1212	40	NM_001164291	Cuedc2
1213	40	NM_013496	Crabp1
1214	40	NM_001190974	Axl
1215	40	NM_001025376	Wdr61
1216	40	NM_001284507	Crabp1
1217	40	NM_028632	Fcf1
1218	40	NM_001112699	Cyth1
1219	40	NM_001164290	Cuedc2
1220	40	NM_011180	Cyth1
1221	40	NM_001024206	Trappc1
1222	40	NM_013589	Ltbp2
1223	40	NM_010599	Kcnab3
1224	40	NM_001164293	Cuedc2
1225	40	NM_010517	Igfbp4
1226	40	NM_021440	BC100451
1227	40	NM_008458	Serpina3c
1228	40	NM_016860	Actr1a
1229	40	NM_023716	Tubb2b
1230	40	NM_133694	Fbxl15
1231	40	NM_011510	Abcc8
1232	40	NM_172560	Cntrob
1233	39	NR_045744	Gm20744
1234	39	NM_172674	Phf20
1235	39	NM_172911	D8Ertd82e
1236	39	NM_007562	Bnc1
1237	39	NR_033588	AY512931
1238	39	NM_146258	Stard13
1239	39	NM_001163493	Stard13
1240	39	NM_008639	Mtnr1a
1241	39	NR_040690	Gm6329
1242	39	NM_020255	Scand1
1243	39	NR_003522	Abhd1
1244	39	NM_001160149	Cgref1
1245	39	NM_021304	Abhd1
1246	39	NM_016797	Stx7
1247	39	NM_027664	Rimklb
1248	39	NM_029230	Erich6b
1249	39	NM_026232	Slc25a30
1250	39	NM_009834	Noct
1251	39	NM_026770	Cgref1
1252	39	NM_001290432	Ccdc106
1253	39	NM_146178	Ccdc106
1254	39	NM_001205231	U2af2
1255	39	NM_011813	Fiz1
1256	39	NM_008439	Khk
1257	39	NM_025324	Zfp524
1258	39	NM_026741	Zfp579
1259	39	NM_011029	Rpsa
1260	39	NM_001039365	Mobp
1261	39	NM_001039364	Mobp
1262	39	NM_138954	Rfpl4
1263	39	NM_001145013	Rfpl4
1264	39	NM_008614	Mobp
1265	39	NR_002902	Snora62
1266	39	NM_001110328	Fiz1
1267	39	NM_133671	U2af2
1268	39	NM_009003	Rab4a
1269	39	NR_040702	6030466F02Rik
1270	39	NM_010147	Epn1
1271	39	NM_133955	Rhou
1272	39	NM_028711	Slc25a27
1273	39	NM_001039532	Zfp784
1274	39	NM_001252454	Epn1
1275	39	NM_001290426	Zfp865
1276	39	NM_001110329	Fiz1
1277	39	NM_001110330	Fiz1
1278	39	NM_026900	Zfp580
1279	39	NM_001290429	Ccdc106
1280	39	NM_001033383	Zfp865
1281	39	NM_201355	Nat14
1282	39	NM_170759	Zfp628
1283	39	NR_045335	Gm13582
1284	39	NM_173008	Ssc5d
1285	39	NM_001146329	Sbk2
1286	39	NM_001200041	Sbk3
1287	39	NM_008689	Nfkb1
1288	39	NM_175175	Plekhf2
1289	39	NM_133918	Emilin1
1290	39	NM_001310525	Khk
1291	39	NM_001310524	Khk
1292	39	NM_023047	Dpysl5
1293	39	NM_009502	Vcl
1294	39	NM_021509	Moxd1
1295	39	NR_132324	Tmem260
1296	39	NM_001310584	Tmem260
1297	39	NM_013737	Pla2g7
1298	39	NM_001110498	Ifnar2
1299	39	NM_177003	Tigar
1300	39	NM_022657	Fgf23
1301	39	NM_008349	Il10rb
1302	39	NR_077219	A930006K02Rik
1303	39	NM_001033531	Klhl32
1304	39	NM_001163020	Klhl32
1305	39	NM_030018	Tmem50b
1306	39	NM_001161366	Tdrd6
1307	39	NM_001161367	Tdrd6
1308	39	NM_010509	Ifnar2
1309	39	NR_046016	C330024C12Rik
1310	39	NR_073429	4930577N17Rik
1311	39	NM_008338	Ifngr2
1312	39	NM_001291063	Elf2
1313	39	NM_001291062	Elf2
1314	39	NM_198418	Tdrd6
1315	38	NM_016785	Tpmt
1316	38	NM_133940	Fbxl14
1317	38	NM_175340	Nhlrc1
1318	38	NM_001033356	Ntn5
1319	38	NM_028725	Sdr42e1
1320	38	NM_001243052	Bcat2
1321	38	NM_001243053	Bcat2
1322	38	NM_009737	Bcat2
1323	38	NM_001289693	Ntn5
1324	38	NR_131057	Gm38416
1325	38	NM_146246	Rp1l1
1326	38	NM_011263	Rest
1327	38	NM_019836	Noa1
1328	38	NM_175429	Kctd12b
1329	38	NM_001277315	Fam134b
1330	38	NM_011681	Scgb1a1
1331	38	NM_026461	1700129C05Rik
1332	38	NM_001277316	Fam134b
1333	38	NM_001004158	Gm5142
1334	38	NM_001289692	Ntn5
1335	38	NR_046037	4933406G16Rik
1336	38	NR_106071	Mir7212
1337	38	NM_172285	Plcg2
1338	38	NR_104460	Ahnak
1339	38	NM_008290	Hsd17b2
1340	38	NM_026419	Cela3b
1341	38	NM_001277317	Fam134b
1342	38	NM_001126318	Cela3a
1343	38	NM_027063	1700013G24Rik
1344	38	NM_153798	Polr2b
1345	38	NM_001033382	Cacna2d4
1346	38	NM_001277318	Fam134b
1347	38	NM_197985	Adipor2
1348	38	NM_177838	Fam163a
1349	38	NR_105985	Mir7018
1350	38	NM_001128086	Anks1b
1351	38	NM_001160018	Tor1aip1
1352	38	NM_001160019	Tor1aip1
1353	38	NM_022329	Tor1aip2
1354	38	NM_172843	Tor1aip2
1355	38	NM_001160180	Tor1aip2
1356	38	NM_001160181	Tor1aip2
1357	38	NM_001160182	Tor1aip2
1358	38	NM_144791	Tor1aip1
1359	38	NM_001033979	Ldlrad2
1360	38	NM_019800	Acp6
1361	38	NM_026380	Rgs8
1362	38	NM_025459	Fam134b
1363	38	NM_008391	Irf2
1364	37	NM_001289615	Btn2a2
1365	37	NM_024460	Ost4
1366	37	NM_001310516	Mapre3
1367	37	NM_009704	Areg
1368	37	NM_001007573	Maneal
1369	37	NM_001142727	1110065P20Rik
1370	37	NR_040428	Gm19619
1371	37	NM_174849	Agbl5
1372	37	NM_133350	Mapre3
1373	37	NR_046171	C230024C17Rik
1374	37	NM_001134692	Ost4
1375	37	NM_025630	Aggf1
1376	37	NM_177756	Colgalt2
1377	37	NM_008750	Nxn
1378	37	NM_001048192	Agbl5
1379	37	NM_027315	Ube2q1
1380	37	NM_009602	Chrnb2
1381	37	NM_020616	Akip1
1382	37	NR_040651	1700125G02Rik
1383	37	NM_153566	Yrdc
1384	37	NR_130957	4632404H12Rik
1385	37	NM_001290698	Synj2
1386	37	NM_001109906	Stau1
1387	37	NM_001164359	Erlin1
1388	37	NM_015803	Atp8a2
1389	37	NM_001164360	Erlin1
1390	37	NM_145502	Erlin1
1391	37	NM_001256432	Epha10
1392	37	NM_001310676	Il6ra
1393	37	NM_010559	Il6ra
1394	37	NM_011897	Spry2
1395	37	NR_033637	Gm4349
1396	37	NM_175272	Nav2
1397	37	NM_021307	Zfp112
1398	37	NM_011613	Tnfsf11
1399	37	NM_177671	Epha10
1400	37	NR_122117	Agbl5
1401	37	NR_122116	Agbl5
1402	37	NM_026908	Cab39l
1403	37	NM_001168535	Cdadc1
1404	37	NM_001168537	Cdadc1
1405	37	NM_009645	Aicda
1406	37	NM_001134391	Apobec1
1407	37	NM_026275	Ube2r2
1408	37	NM_001168538	Cdadc1
1409	37	NM_031159	Apobec1
1410	37	NM_139218	Dppa3
1411	37	NM_008108	Gdf3
1412	37	NM_001294262	Agbl5
1413	37	NM_175938	Btn2a2
1414	37	NM_001289614	Btn2a2
1415	37	NM_015776	Mfap5
1416	37	NR_037689	Gm1968
1417	37	NM_001029933	Zfp114
1418	37	NM_013483	Btn1a1
1419	37	NM_001109905	Stau1
1420	37	NM_019941	Zfp235
1421	37	NM_199157	Ifnk
1422	37	NM_001289634	Zfp180
1423	37	NM_001289637	Zfp180
1424	37	NM_001289640	Zfp180
1425	37	NM_001289641	Zfp180
1426	37	NM_203489	Vmn1r183
1427	37	NM_001045486	Zfp180
1428	37	NM_172483	Zfp180
1429	37	NM_026872	Ubap2
1430	37	NM_027986	Cdadc1
1431	37	NM_145463	Shisa2
1432	37	NM_026893	Dcaf12
1433	37	NM_008288	Hsd11b1
1434	37	NM_001289702	Pde4dip
1435	37	NM_001039376	Pde4dip
1436	37	NM_027327	2210013O21Rik
1437	37	NM_029612	Slamf9
1438	37	NM_001044751	Hsd11b1
1439	37	NM_001168536	Cdadc1
1440	37	NM_001081005	1500012F01Rik
1441	37	NM_027193	Dph5
1442	37	NM_001291160	Stau1
1443	37	NM_011490	Stau1
1444	37	NR_028540	Snord12
1445	37	NM_001289701	Pde4dip
1446	36	NM_001131020	Gfap
1447	36	NM_026359	4930578I06Rik
1448	36	NR_037206	Mir1249
1449	36	NM_057171	Bag6
1450	36	NR_106182	Mir8104
1451	36	NM_027090	2300009A05Rik
1452	36	NM_025857	Aagab
1453	36	NR_038180	1700061F12Rik
1454	36	NM_019990	Stard10
1455	36	NM_001113514	Itga9
1456	36	NM_172594	Dhx29
1457	36	NM_133721	Itga9
1458	36	NM_133710	Ctdspl
1459	36	NM_011552	Tcof1
1460	36	NM_001033273	5031439G07Rik
1461	36	NM_001081062	Ccno
1462	36	NM_025816	Tax1bp1
1463	36	NM_001037914	Mcidas
1464	36	NR_027990	Enoph1
1465	36	NM_026421	Enoph1
1466	36	NM_053091	Cox4i2
1467	36	NM_001081106	Cytl1
1468	36	NM_016690	Hnrnpdl
1469	36	NM_001198984	Tcof1
1470	36	NM_001033375	A230046K03Rik
1471	36	NM_201519	Map4k5
1472	36	NM_033134	Inpp5e
1473	36	NR_110957	Inpp5e
1474	36	NM_177708	Rtn4rl1
1475	36	NR_028427	5830416P10Rik
1476	36	NM_173180	Pmpca
1477	36	NM_172469	Clic6
1478	36	NM_153125	Sec16a
1479	36	NM_001290437	Inpp5e
1480	36	NM_001163035	Enoph1
1481	36	NM_027599	Lpcat2b
1482	36	NM_001001804	Ephx4
1483	36	NM_134063	Fam208b
1484	36	NM_027413	Lrrc28
1485	36	NM_027136	Ovca2
1486	36	NR_029794	Mir212
1487	36	NR_030731	Phf21b
1488	36	NR_015522	2810429I04Rik
1489	36	NM_010495	Id1
1490	36	NM_001141976	Tpx2
1491	36	NM_001080129	Tmpo
1492	36	NM_001080132	Tmpo
1493	36	NM_008247	Ppap2a
1494	36	NM_016714	Nup50
1495	36	NM_139295	Mcfd2
1496	36	NM_001080131	Tmpo
1497	36	NM_025766	Fam187a
1498	36	NM_001141977	Tpx2
1499	36	NM_028109	Tpx2
1500	36	NM_001141978	Tpx2
1501	36	NM_001159382	Gjc1
1502	36	NM_008903	Ppap2a
1503	36	NM_008122	Gjc1
1504	36	NM_001105075	Vmn2r45
1505	36	NM_176808	Mcfd2
1506	36	NM_001080130	Tmpo
1507	36	NM_001159383	Gjc1
1508	36	NM_011431	Eftud2
1509	36	NM_028492	Ccdc103
1510	36	NM_001109995	Eftud2
1511	36	NM_080846	Higd1b
1512	36	NM_197959	Kif18b
1513	36	NM_011795	C1ql1
1514	36	NR_037963	2410004I01Rik
1515	36	NR_049195	Mir5622
1516	36	NM_001252468	Bag6
1517	36	NR_027920	Msx1os
1518	36	NM_026944	Alkbh3
1519	36	NM_010430	Hic1
1520	36	NM_001252469	Bag6
1521	36	NM_001098203	Hic1
1522	36	NR_131111	9630013K17Rik
1523	36	NM_018805	Hs3st3b1
1524	36	NR_029546	Mir132
1525	36	NM_011605	Tmpo
1526	36	NM_001141975	Tpx2
1527	36	NM_001105066	Vmn2r34
1528	36	NM_001105067	Vmn2r35
1529	35	NM_001113404	Tshr
1530	35	NM_021548	Arpp19
1531	35	NM_001142655	Arpp19
1532	35	NR_045284	Gm16551
1533	35	NM_001310670	Zfp111
1534	35	NM_008100	Gcg
1535	35	NM_008262	Onecut1
1536	35	NM_019940	Zfp111
1537	35	NM_001271603	Socs1
1538	35	NM_001204229	Clec16a
1539	35	NM_177562	Clec16a
1540	35	NM_009896	Socs1
1541	35	NM_001081044	Mylk2
1542	35	NM_027448	Lca5
1543	35	NR_102437	Gm2087
1544	35	NM_029434	Lca5
1545	35	NM_144491	Dph1
1546	35	NM_198094	Brd4
1547	35	NM_013694	Tnp2
1548	35	NM_013638	Prm3
1549	35	NM_001081020	Adamts6
1550	35	NR_015506	4833418N02Rik
1551	35	NM_178112	Ints8
1552	35	NM_009830	Ccne2
1553	35	NM_001162932	Rmi2
1554	35	NM_013637	Prm1
1555	35	NM_001033779	Gm5544
1556	35	NM_175335	Gtf2a1
1557	35	NM_001311123	Trpc1
1558	35	NM_011643	Trpc1
1559	35	NM_008933	Prm2
1560	35	NM_008714	Notch1
1561	35	NM_001159595	Ints8
1562	35	NM_001109991	Col18a1
1563	35	NM_001301705	Adamtsl4
1564	35	NM_144899	Adamtsl4
1565	35	NM_153584	Fam214a
1566	35	NM_153543	Aldh1l2
1567	35	NR_132443	Hist1h2al
1568	35	NR_073392	Runx2
1569	35	NR_033573	4930512B01Rik
1570	35	NM_175367	Ston2
1571	35	NM_011648	Tshr
1572	35	NM_011308	Ncor1
1573	35	NM_001252313	Ncor1
1574	35	NR_045993	Tmem150cos
1575	35	NM_175260	Myh10
1576	35	NM_025699	Oser1
1577	35	NM_001159543	Dpp4
1578	35	NM_146535	Olfr1370
1579	35	NM_144891	Gdap1l1
1580	35	NM_175460	Nmnat2
1581	35	NM_008562	Mcl1
1582	35	NM_031196	Slc19a1
1583	35	NM_010984	Olfr263
1584	35	NM_146534	Olfr1368
1585	35	NM_007986	Fap
1586	35	NM_009054	Trim27
1587	35	NM_134058	Pelo
1588	35	NM_010074	Dpp4
1589	35	NM_001168277	Jazf1
1590	35	NR_105962	Mir6996
1591	35	NM_001286630	Brd4
1592	35	NR_035483	Mir1957a
1593	35	NM_198654	Nsl1
1594	35	NM_177066	Tnni3k
1595	35	NM_021790	Cenpk
1596	35	NM_172807	Ppwd1
1597	35	NM_001199271	Slc19a1
1598	35	NM_181061	Cenpk
1599	35	NR_075088	Cenpk
1600	35	NM_030731	Trim23
1601	35	NM_011267	Rgs16
1602	35	NR_030455	Mir684-2
1603	35	NR_132655	Gm35978
1604	35	NR_035483	Mir1957a
1605	35	NM_001256048	Mamld1
1606	35	NR_045843	Gm5420
1607	35	NM_001199105	Trp53inp1
1608	35	NM_001282943	Ccne2
1609	35	NM_001081354	Mamld1
1610	35	NM_011882	Rnasel
1611	35	NM_001243223	Rgsl1
1612	35	NM_001113283	Fam214a
1613	35	NM_020508	Brd4
1614	35	NM_021897	Trp53inp1
1615	35	NM_001037134	Ccne2
1616	34	NM_001289710	Sh3glb2
1617	34	NM_011717	Wiz
1618	34	NM_001252449	Strada
1619	34	NM_001252448	Strada
1620	34	NM_023138	Map2k2
1621	34	NM_001040111	Arap1
1622	34	NM_027180	Arap1
1623	34	NM_001033210	Pls1
1624	34	NM_001040112	Arap1
1625	34	NM_030091	Ola1
1626	34	NM_028126	Strada
1627	34	NM_025942	Ola1
1628	34	NM_133667	Pdk2
1629	34	NM_198096	Arap1
1630	34	NM_175392	Fam73b
1631	34	NR_049187	Mir5615-2
1632	34	NM_001109759	Fam71a
1633	34	NR_040705	B930025P03Rik
1634	34	NM_007498	Atf3
1635	34	NR_049186	Mir5615-1
1636	34	NM_009014	Rad51b
1637	34	NM_001297601	Nfix
1638	34	NM_021501	Pias4
1639	34	NM_146374	Olfr368
1640	34	NM_001100591	Rc3h2
1641	34	NR_028535	Snord90
1642	34	NM_001081981	Nfix
1643	34	NM_199025	Zbtb26
1644	34	NM_001290642	Rc3h2
1645	34	NM_177383	Gpr21
1646	34	NM_026009	Ccdc47
1647	34	NM_172397	Limd2
1648	34	NM_010731	Zbtb7a
1649	34	NM_178692	C130074G19Rik
1650	34	NM_001291161	Timm22
1651	34	NM_172261	Ppp1r9b
1652	34	NM_001163769	U2af1
1653	34	NM_018792	Hils1
1654	34	NM_013501	Cryaa
1655	34	NM_001290509	Dolpp1
1656	34	NM_024187	U2af1
1657	34	NM_139302	Sh3glb2
1658	34	NM_001278570	Cryaa
1659	34	NM_146121	Rabgap1
1660	34	NM_177324	Sbf2
1661	34	NM_001033960	Rabgap1
1662	34	NM_001033547	Ccdc185
1663	34	NM_001278569	Cryaa
1664	34	NM_146025	Samd14
1665	34	NM_026176	Pdcl
1666	34	NM_019818	Timm22
1667	34	NM_021704	Cxcl12
1668	34	NM_009161	Sgca
1669	34	NR_111896	Timm22
1670	34	NM_020329	Dolpp1
1671	34	NM_001242407	Fam73b
1672	34	NM_001205037	Gm11544
1673	34	NR_102329	Gm4432
1674	34	NR_131218	Akap8
1675	34	NR_131219	Akap8
1676	34	NM_212438	Wiz
1677	34	NM_017476	Akap8l
1678	34	NM_023355	Timm22
1679	34	NM_026631	Nhp2
1680	34	NM_199012	Fchsd2
1681	34	NM_001146010	Fchsd2
1682	34	NM_025346	Rmnd5b
1683	34	NR_027958	D930048N14Rik
1684	34	NM_001038499	Arsi
1685	34	NM_009880	Cdx1
1686	34	NR_003292	Zxda
1687	34	NM_025319	0610009B22Rik
1688	34	NM_145974	N4bp3
1689	34	NM_009792	Camk2a
1690	34	NM_001029936	Specc1
1691	34	NM_001281818	Specc1
1692	34	NM_001145198	1500009L16Rik
1693	34	NM_001012477	Cxcl12
1694	34	NM_013655	Cxcl12
1695	34	NM_010928	Notch2
1696	34	NM_011342	Sec22b
1697	34	NM_001286809	Camk2a
1698	34	NR_106074	Mir7215
1699	34	NR_106079	Mir7220
1700	34	NM_021568	Pcbp3
1701	34	NM_023305	Ubap1
1702	34	NR_105948	Mir6982
1703	34	NM_201353	Slc6a7
1704	34	NM_001290454	Ubap1
1705	34	NM_001033447	Gm960
1706	34	NM_001291186	Abr
1707	34	NM_026031	Utp11l
1708	34	NM_027198	Zswim7
1709	34	NM_029704	Ttc19
1710	34	NM_028360	Ttc19
1711	34	NM_026433	Tmem100
1712	34	NM_008796	Pctp
1713	34	NR_102285	4833411C07Rik
1714	34	NM_201354	Ctif
1715	34	NR_030715	3930402G23Rik
1716	34	NM_019681	Ncs1
1717	34	NM_023668	Ndel1
1718	34	NM_010831	Sik1
1719	34	NM_013784	Pign
1720	34	NM_001289709	Sh3glb2
1721	34	NM_001290508	Dolpp1
1722	34	NM_030060	Batf3
1723	34	NM_009080	Rpl26
1724	34	NM_027727	Dym
1725	34	NM_177060	Rnf222
1726	34	NR_003373	Gm15772
1727	34	NM_145746	Odf4
1728	34	NM_001081212	Irs2
1729	34	NM_030237	Spz1
1730	33	NM_001166482	Mthfsd
1731	33	NM_178197	Hist1h2bh
1732	33	NM_011310	S100a3
1733	33	NM_013548	Hist1h3f
1734	33	NM_011311	S100a4
1735	33	NM_001195760	S100a2
1736	33	NM_145073	Hist1h3g
1737	33	NM_001310624	Pikfyve
1738	33	NM_011086	Pikfyve
1739	33	NM_178597	Camk2g
1740	33	NM_001039139	Camk2g
1741	33	NM_001039138	Camk2g
1742	33	NM_001033500	Wdr72
1743	33	NM_175341	Mbnl2
1744	33	NM_207515	Mbnl2
1745	33	NM_008162	Gpx4
1746	33	NR_110342	Gpx4
1747	33	NM_007760	Crat
1748	33	NM_031999	Gpr137b
1749	33	NM_001037741	Gpx4
1750	33	NM_011954	Prl2c4
1751	33	NM_011118	Prl2c3
1752	33	NM_030244	Ier5l
1753	33	NM_027978	Coq2
1754	33	NM_010368	Gusb
1755	33	NM_153173	Hist1h4h
1756	33	NM_011925	Adgre5
1757	33	NM_001164799	Slc38a10
1758	33	NM_175661	Hist1h2af
1759	33	NM_018771	Gipc1
1760	33	NM_153388	Lrfn4
1761	33	NM_011988	Slc27a3
1762	33	NR_106188	Mir1668
1763	33	NM_198304	Nup188
1764	33	NM_024249	Slc38a10
1765	33	NR_126429	1700095J12Rik
1766	33	NM_001110242	1810043H04Rik
1767	33	NM_175439	Mars2
1768	33	NM_001113367	Boll
1769	33	NM_029267	Boll
1770	33	NM_001163031	Adgre5
1771	33	NM_001310585	Mob4
1772	33	NM_001163030	Adgre5
1773	33	NM_023131	Rce1
1774	33	NR_105825	Mir6399
1775	33	NR_105952	Mir6986
1776	33	NM_029933	Bcl9
1777	33	NR_046017	9530052E02Rik
1778	33	NM_009616	Adam19
1779	33	NM_027519	Medag
1780	33	NM_010197	Fgf1
1781	33	NM_001291890	Adam19
1782	33	NM_001160366	Ssc4d
1783	33	NM_133768	Asl
1784	33	NM_001205052	Jdp2
1785	33	NM_030887	Jdp2
1786	33	NM_009734	Cep131
1787	33	NM_001164798	Slc38a10
1788	33	NM_183137	Enthd2
1789	33	NM_001164801	Slc38a10
1790	33	NM_025283	Mob4
1791	33	NM_001205053	Jdp2
1792	33	NM_010234	Fos
1793	33	NM_001168246	Syce2
1794	33	NM_001164800	Slc38a10
1795	33	NM_001168244	Syce2
1796	33	NM_011776	Zp3
1797	33	NM_025648	Farsa
1798	33	NM_001164802	Slc38a10
1799	33	NM_130862	Baiap2
1800	33	NM_001199593	Pkn1
1801	33	NR_040525	1700049E22Rik
1802	33	NM_001081107	Helq
1803	33	NR_037225	Mir3065
1804	33	NM_009516	Wee1
1805	33	NM_001081473	Zxdb
1806	33	NM_013641	Ptger1
1807	33	NM_001163029	Adgre5
1808	33	NM_008179	Gspt2
1809	33	NM_177262	Pkn1
1810	33	NR_110963	Dolpp1
1811	33	NM_007377	Aatk
1812	33	NM_001198787	Aatk
1813	33	NM_001037755	Baiap2
1814	33	NR_106037	Mir7069
1815	33	NM_001037754	Baiap2
1816	33	NR_040338	Redrum
1817	33	NM_027954	Syce2
1818	33	NM_197982	Ddx39
1819	33	NM_001256195	Eif4g3
1820	33	NM_001256198	Eif4g3
1821	33	NM_175164	Arhgap26
1822	33	NR_029767	Mir338
1823	33	NM_172703	Eif4g3
1824	32	NR_030700	4831440E17Rik
1825	32	NM_001141931	Rbms1
1826	32	NM_001141932	Rbms1
1827	32	NR_105986	Mir7019
1828	32	NR_027388	1700096K18Rik
1829	32	NM_198621	Cct8l1
1830	32	NM_019868	Hnrnph2
1831	32	NM_001190978	Kif17
1832	32	NM_177270	Cdkl2
1833	32	NM_016912	Cdkl2
1834	32	NM_010623	Kif17
1835	32	NM_019490	Uso1
1836	32	NM_001276315	Cdkl2
1837	32	NM_001284411	Vps25
1838	32	NM_178932	Aoc2
1839	32	NM_001177577	Gm1045
1840	32	NM_001145060	Glyatl3
1841	32	NM_001080797	G3bp2
1842	32	NM_009675	Aoc3
1843	32	NM_001166377	Armcx1
1844	32	NM_026826	Mrps18c
1845	32	NM_009673	Anxa5
1846	32	NM_001284412	Vps25
1847	32	NM_172405	Fam175a
1848	32	NM_031863	Cenpq
1849	32	NM_007838	Ddost
1850	32	NM_001080796	G3bp2
1851	32	NM_001313717	Hnrnph2
1852	32	NM_001202500	Armcx4
1853	32	NM_001313716	Hnrnph2
1854	32	NR_106061	Mir7093
1855	32	NM_019865	Rpl36a
1856	32	NM_013463	Gla
1857	32	NM_027870	Armcx3
1858	32	NM_026562	Cntd1
1859	32	NM_001007578	Armcx6
1860	32	NR_045454	B230119M05Rik
1861	32	NM_145969	Dennd6a
1862	32	NM_001166378	Armcx1
1863	32	NM_026618	Coa3
1864	32	NM_001134465	Dennd6a
1865	32	NM_001284414	Vps25
1866	32	NM_011816	G3bp2
1867	32	NM_175638	Wnk4
1868	32	NM_001168557	A830010M20Rik
1869	32	NM_001007574	A830010M20Rik
1870	32	NM_025535	Sar1b
1871	32	NM_019584	Becn1
1872	32	NM_030066	Armcx1
1873	32	NM_175414	Tspan9
1874	32	NM_001081383	Kmt2c
1875	32	NM_133983	Cd276
1876	32	NM_001038621	Rabgap1l
1877	32	NM_027541	Prpf3
1878	32	NM_021403	Srrm3
1879	32	NM_001302956	Qsox2
1880	32	NR_046157	Gm5086
1881	32	NM_027512	3830417A13Rik
1882	32	NM_013750	Phlda3
1883	32	NM_013560	Hspb1
1884	32	NM_007791	Csrp1
1885	32	NM_028197	Kif1bp
1886	32	NM_007721	Ccr10
1887	32	NM_008313	Htr4
1888	32	NM_029491	Trappc8
1889	32	NM_146030	Plekhh3
1890	32	NM_001168423	Spink13
1891	32	NM_134028	Tubg2
1892	32	NM_019553	Ddx21
1893	32	NM_139304	Gatad2b
1894	32	NM_177038	Trappc8
1895	32	NR_077223	9330102E08Rik
1896	32	NM_023215	Chtop
1897	32	NM_019444	Ramp2
1898	32	NM_019737	B4galt6
1899	32	NR_045394	2010010A06Rik
1900	32	NR_045393	2010010A06Rik
1901	32	NM_009113	S100a13
1902	32	NM_001177377	Gm6760
1903	32	NM_026416	S100a16
1904	32	NM_001042660	Smad7
1905	32	NM_001285423	Esd
1906	32	NM_023502	Elf2
1907	32	NM_016903	Esd
1908	32	NM_026880	Pink1
1909	32	NM_001080795	G3bp2
1910	32	NM_021335	Snrpb2
1911	32	NM_011309	S100a1
1912	32	NM_001163526	S100a14
1913	32	NM_001163525	S100a14
1914	32	NM_001293782	Chtop
1915	32	NM_001293781	Chtop
1916	32	NM_001293780	Chtop
1917	32	NM_153559	Qsox2
1918	32	NM_001291059	Elf2
1919	32	NM_020595	Otor
1920	32	NM_025393	S100a14
1921	32	NM_007970	Ezh1
1922	32	NM_175655	Hist1h4f
1923	32	NM_001311098	Iqch
1924	32	NM_030068	Iqch
1925	32	NM_026776	Vps25
1926	32	NM_001001803	Spink7
1927	32	NM_008589	Mesp2
1928	32	NM_001166379	Armcx1
1929	32	NR_002928	Gm1943
1930	32	NM_146179	Zfp418
1931	32	NM_001080794	G3bp2
1932	32	NM_016782	Cntnap1
1933	32	NM_001166380	Armcx1
1934	31	NM_199312	BC051628
1935	31	NM_001163514	Extl2
1936	31	NM_134193	Vmn1r232
1937	31	NM_016891	Ppp2r1a
1938	31	NM_181444	Gprc5a
1939	31	NM_134202	Vmn1r233
1940	31	NM_145483	Zfp160
1941	31	NM_001163515	Extl2
1942	31	NM_133973	Cog4
1943	31	NM_001310607	Cog4
1944	31	NR_038055	2310065F04Rik
1945	31	NR_105888	Mir6923
1946	31	NM_001291043	Tmem220
1947	31	NM_001291042	Tmem220
1948	31	NM_177392	Tmem220
1949	31	NM_025510	Adprm
1950	31	NR_035445	Mir1894
1951	31	NM_001039653	Lhx3
1952	31	NM_133953	Sf3b3
1953	31	NR_029735	Mir16-2
1954	31	NR_029529	Mir15b
1955	31	NM_025863	Trim59
1956	31	NM_001040026	Sco1
1957	31	NM_133786	Smc4
1958	31	NM_011192	Psme3
1959	31	NM_178797	Far2
1960	31	NM_001271589	Eps8
1961	31	NM_018768	Stx8
1962	31	NM_001271595	Eps8
1963	31	NM_001163818	Ppp1r10
1964	31	NM_010711	Lhx3
1965	31	NM_001271588	Eps8
1966	31	NM_007945	Eps8
1967	31	NM_001284190	Agbl4
1968	31	NM_001042558	Apaf1
1969	31	NM_001301334	Csn1s2b
1970	31	NM_001301335	Csn1s2b
1971	31	NM_009973	Csn1s2b
1972	31	NM_009684	Apaf1
1973	31	NM_001282947	Apaf1
1974	31	NM_001048189	Agbl4
1975	31	NM_177381	Cog3
1976	31	NM_030231	Agbl4
1977	31	NM_025598	Ppdpf
1978	31	NR_028481	Snora31
1979	31	NM_011978	Slc27a2
1980	31	NM_001285481	Hp1bp3
1981	31	NM_001285479	Hp1bp3
1982	31	NM_001080928	Rbpj
1983	31	NM_001285480	Hp1bp3
1984	31	NM_001285478	Hp1bp3
1985	31	NM_177739	Zfp507
1986	31	NR_040558	4933439K11Rik
1987	31	NM_009429	Tpt1
1988	31	NR_045294	Gm4285
1989	31	NM_178598	Tagln2
1990	31	NM_177723	Vsig8
1991	31	NR_027644	Vsig8
1992	31	NM_001099631	Sh2d5
1993	31	NM_001122897	Hp1bp3
1994	31	NM_177905	Piwil4
1995	31	NM_183162	Helz2
1996	31	NM_027972	Cfap45
1997	31	NM_011481	Srms
1998	31	NM_001271419	Ly6a
[truncated: 15,566 more rows]
